# Supplementary material for: Pan-Cancer Analysis of Glycolytic and Ketone Bodies Metabolic Genes: Implications for Response to Ketogenic Dietary Therapy
Source: Front Oncol. 2021 Oct 7;11:689068. doi: 10.3389/fonc.2021.689068 (PMC8529115; doi:10.3389/fonc.2021.689068)
Supplement: Supplementary file 2 [file Table_1.xls]

## Sheet: ssGSEA_score_CCLE
Cell line	PrimarySite	Histology	Ketolysis	Glycolysis	Ketolysis_Zscore	Glycolysis_Zscore	Subtype	Response Data(PMID)
1321N1	Central Nervous System	Glioma	0.223812	0.767661	-0.109881	0.757259	Glycolytic
143B	Bone	Osteosarcoma	0.258097	0.740739	0.242925	0.341212	Mixed
22Rv1	Prostate	Carcinoma	0.378713	0.741521	1.48411	0.353298	Mixed
23132/87	Stomach	Carcinoma	0.355586	0.70876	1.24611	-0.153004	KB-metabolic
42-MG-BA	Central Nervous System	Glioma	0.248892	0.781057	0.148199	0.964287	Mixed
5637	Urinary Tract	Carcinoma	0.169292	0.707873	-0.670909	-0.166701	Inactive
639-V	Urinary Tract	Carcinoma	0.266188	0.821723	0.326178	1.59275	Mixed
647-V	Urinary Tract	Carcinoma	0.275129	0.758874	0.418186	0.621463	Mixed
697	Haematopoietic And Lymphoid Tissue	Haematopoietic Neoplasm	0.174694	0.734487	-0.615328	0.244583	Glycolytic
769-P	Kidney	Carcinoma	0.0608254	0.754765	-1.78707	0.557962	Glycolytic
786-O	Kidney	Carcinoma	0.147019	0.758592	-0.900111	0.61711	Glycolytic
8305C	Thyroid	Carcinoma	0.235673	0.844019	0.0121744	1.93732	Mixed
8505C	Thyroid	Carcinoma	0.19091	0.815368	-0.448459	1.49454	Glycolytic	31521320
8-MG-BA	Central Nervous System	Glioma	0.360743	0.769218	1.29919	0.781329	Mixed
A101D	Skin	Malignant Melanoma	0.273413	0.721046	0.400526	0.0368629	Mixed
A172	Central Nervous System	Glioma	0.09913	0.687375	-1.3929	-0.483489	Inactive	21791085
A-204	Soft Tissue	Rhabdomyosarcoma	0.182409	0.648576	-0.535932	-1.0831	Inactive
A-253	Salivary Gland	Carcinoma	0.192078	0.713923	-0.43644	-0.0732135	Inactive
A2780	Ovary	Carcinoma	0.126286	0.677967	-1.11346	-0.628886	Inactive
A-375	Skin	Malignant Melanoma	0.248286	0.748358	0.141967	0.458951	Mixed
A3/KAW	Haematopoietic And Lymphoid Tissue	Lymphoid Neoplasm	0.322641	0.744322	0.907103	0.396578	Mixed
A-498	Kidney	Carcinoma	0.0338247	0.657935	-2.06492	-0.93845	Inactive
A4/Fuk	Haematopoietic And Lymphoid Tissue	Lymphoid Neoplasm	0.332136	0.659335	1.00481	-0.916825	KB-metabolic
A549	Lung	Carcinoma	-0.0134699	0.744377	-2.55159	0.397426	Glycolytic
A-673	Bone	Ewings Sarcoma-Peripheral Primitive Neuroectodermal Tumour	0.374811	0.752877	1.44395	0.528789	Mixed
A-704	Kidney	Carcinoma	0.140041	0.822106	-0.971913	1.59867	Glycolytic
ABC-1	Lung	Carcinoma	-0.0971755	0.51995	-3.41295	-3.0709	Inactive
ACC-MESO-1	Pleura	Mesothelioma	0.0523998	0.675699	-1.87377	-0.663936	Inactive
ACHN	Kidney	Carcinoma	0.328376	0.747477	0.966122	0.445338	Mixed
AGS	Stomach	Carcinoma	0.129851	0.649452	-1.07678	-1.06955	Inactive
Alexander cells	Liver	Carcinoma	0.0403676	0.580525	-1.99759	-2.13477	Inactive
AM-38	Central Nervous System	Glioma	0.22817	0.777855	-0.0650344	0.91481	Glycolytic
AML-193	Haematopoietic And Lymphoid Tissue	Haematopoietic Neoplasm	0.358755	0.688369	1.27873	-0.468124	KB-metabolic
AMO-1	Haematopoietic And Lymphoid Tissue	Lymphoid Neoplasm	0.302554	0.819667	0.700403	1.56097	Mixed
AN3 CA	Endometrium	Carcinoma	0.240247	0.519347	0.0592356	-3.08021	KB-metabolic
AsPC-1	Pancreas	Carcinoma	0.102801	0.661875	-1.35513	-0.87757	Inactive
AU565	Breast	Carcinoma	0.188636	0.686344	-0.471855	-0.499419	Inactive
AZ-521	Stomach	Carcinoma	0.276656	0.633455	0.433897	-1.31677	KB-metabolic
BC-3C	Urinary Tract	Carcinoma	0.214405	0.748089	-0.206687	0.4548	Glycolytic
BCP-1	Haematopoietic And Lymphoid Tissue	Lymphoid Neoplasm	0.331154	0.604462	0.994704	-1.76484	KB-metabolic
B-CPAP	Thyroid	Carcinoma	0.353323	0.752619	1.22283	0.524797	Mixed
BDCM	Haematopoietic And Lymphoid Tissue	Lymphoid Neoplasm	0.351558	0.766903	1.20467	0.745558	Mixed
Becker	Central Nervous System	Glioma	0.069303	0.741337	-1.69983	0.350443	Glycolytic
BEN	Lung	Carcinoma	0.158613	0.748012	-0.780806	0.453599	Glycolytic
BFTC-905	Urinary Tract	Carcinoma	0.172705	0.715181	-0.635792	-0.0537637	Inactive
BFTC-909	Kidney	Carcinoma	0.139225	0.827349	-0.980307	1.67969	Glycolytic
BHT-101	Thyroid	Carcinoma	0.407149	0.795379	1.77672	1.18562	Mixed
BHY	Upper Aerodigestive Tract	Carcinoma	0.209577	0.715008	-0.256361	-0.0564357	Inactive
BICR 16	Upper Aerodigestive Tract	Carcinoma	0.287965	0.755883	0.550272	0.575239	Mixed
BICR 18	Upper Aerodigestive Tract	Carcinoma	0.187578	0.734057	-0.482744	0.237948	Glycolytic
BICR 22	Upper Aerodigestive Tract	Carcinoma	0.227815	0.647795	-0.0686885	-1.09517	Inactive
BICR 31	Upper Aerodigestive Tract	Carcinoma	0.150061	0.644938	-0.868804	-1.13932	Inactive
BICR 56	Upper Aerodigestive Tract	Carcinoma	0.10191	0.62186	-1.36429	-1.49596	Inactive
BICR 6	Upper Aerodigestive Tract	Carcinoma	0.166899	0.736062	-0.695538	0.268934	Glycolytic
BL-41	Haematopoietic And Lymphoid Tissue	Lymphoid Neoplasm	0.252394	0.695507	0.184238	-0.357814	KB-metabolic
BL-70	Haematopoietic And Lymphoid Tissue	Lymphoid Neoplasm	0.317285	0.644981	0.851986	-1.13864	KB-metabolic
BT-20	Breast	Carcinoma	0.189405	0.631429	-0.463942	-1.34809	Inactive	23082722, 29942509
BT-474	Breast	Carcinoma	0.417485	0.686738	1.88308	-0.493329	KB-metabolic	23082722, 29942509
BT-483	Breast	Carcinoma	0.323751	0.757765	0.918524	0.604335	Mixed
BT-549	Breast	Carcinoma	0.148949	0.754495	-0.880249	0.5538	Glycolytic
BV-173	Haematopoietic And Lymphoid Tissue	Haematopoietic Neoplasm	0.0739215	0.689551	-1.65231	-0.449851	Inactive
BxPC-3	Pancreas	Carcinoma	0.242776	0.670351	0.085268	-0.746576	KB-metabolic
C2BBe1	Large Intestine	Carcinoma	0.202727	0.681628	-0.32685	-0.572307	Inactive
C32	Skin	Malignant Melanoma	0.178716	0.862605	-0.573935	2.22455	Glycolytic
C3A	Liver	Carcinoma	0.353896	0.673909	1.22873	-0.691591	KB-metabolic
CA46	Haematopoietic And Lymphoid Tissue	Lymphoid Neoplasm	0.219686	0.585449	-0.152341	-2.05867	Inactive
CADO-ES1	Bone	Ewings Sarcoma-Peripheral Primitive Neuroectodermal Tumour	0.183723	0.710552	-0.522413	-0.125314	Inactive
Caki-1	Kidney	Carcinoma	0.30951	0.70872	0.771982	-0.153612	KB-metabolic
Caki-2	Kidney	Carcinoma	0.104479	0.846406	-1.33786	1.97421	Glycolytic
CAL-120	Breast	Carcinoma	0.308021	0.803328	0.756658	1.30846	Mixed
CAL-12T	Lung	Carcinoma	0.0553115	0.642547	-1.84381	-1.17627	Inactive
CAL-148	Breast	Carcinoma	0.267416	0.708718	0.338817	-0.15365	KB-metabolic
CAL 27	Upper Aerodigestive Tract	Carcinoma	0.19666	0.695151	-0.38928	-0.363311	Inactive
CAL-29	Urinary Tract	Carcinoma	0.113569	0.771853	-1.24433	0.822049	Glycolytic
CAL-51	Breast	Carcinoma	0.177578	0.654386	-0.585644	-0.993301	Inactive
CAL-54	Kidney	Carcinoma	0.239021	0.739383	0.0466228	0.320258	Mixed
CAL-62	Thyroid	Carcinoma	0.265522	0.781474	0.31933	0.970737	Mixed
CAL-78	Bone	Chondrosarcoma	0.27854	0.812686	0.453285	1.45309	Mixed
CAL-85-1	Breast	Carcinoma	0.26106	0.725447	0.273415	0.104878	Mixed
Calu-1	Lung	Carcinoma	0.292834	0.777246	0.600378	0.9054	Mixed
Calu-3	Lung	Carcinoma	0.161017	0.726737	-0.756061	0.124814	Glycolytic
Calu-6	Lung	Carcinoma	0.35005	0.680721	1.18915	-0.586312	KB-metabolic
CAMA-1	Breast	Carcinoma	0.074715	0.577283	-1.64414	-2.18486	Inactive
Caov-3	Ovary	Carcinoma	0.357178	0.725132	1.2625	0.10002	Mixed
Caov-4	Ovary	Carcinoma	0.503942	0.68039	2.77276	-0.591441	KB-metabolic
Capan-1	Pancreas	Carcinoma	0.303258	0.710804	0.707645	-0.121414	KB-metabolic
Capan-2	Pancreas	Carcinoma	0.17783	0.639157	-0.583048	-1.22865	Inactive
CAS-1	Central Nervous System	Glioma	0.300996	0.720257	0.684373	0.0246824	Mixed
CCF-STTG1	Central Nervous System	Glioma	0.0906818	0.796902	-1.47984	1.20916	Glycolytic
CCK-81	Large Intestine	Carcinoma	0.304461	0.62056	0.720028	-1.51606	KB-metabolic
CFPAC-1	Pancreas	Carcinoma	0.180697	0.746745	-0.553553	0.434023	Glycolytic
CGTH-W-1	Thyroid	Carcinoma	0.253842	0.772749	0.199133	0.8359	Mixed
ChaGo-K-1	Lung	Carcinoma	0.326932	0.634253	0.951258	-1.30444	KB-metabolic
CHL-1	Skin	Malignant Melanoma	0.234333	0.644792	-0.00161708	-1.14157	Inactive
CHP-126	Autonomic Ganglia	Neuroblastoma	0.0837524	0.777175	-1.55114	0.904301	Glycolytic
CHP-212	Autonomic Ganglia	Neuroblastoma	0.116915	0.70187	-1.20989	-0.259474	Inactive
CI-1	Haematopoietic And Lymphoid Tissue	Lymphoid Neoplasm	0.271444	0.74848	0.380268	0.460834	Mixed
CJM	Skin	Malignant Melanoma	0.197421	0.772982	-0.381459	0.839493	Glycolytic
CL-11	Large Intestine	Carcinoma	0.256422	0.806602	0.225683	1.35906	Mixed
CL-14	Large Intestine	Carcinoma	0.193567	0.661605	-0.421116	-0.881748	Inactive
CL-34	Large Intestine	Carcinoma	0.327374	0.735474	0.955803	0.259839	Mixed
CL-40	Large Intestine	Carcinoma	0.427001	0.693181	1.981	-0.393766	KB-metabolic
CMK-11-5	Haematopoietic And Lymphoid Tissue	Haematopoietic Neoplasm	0.163622	0.645331	-0.729255	-1.13324	Inactive
CMK	Haematopoietic And Lymphoid Tissue	Haematopoietic Neoplasm	0.264009	0.742149	0.303763	0.363003	Mixed
CML-T1	Haematopoietic And Lymphoid Tissue	Haematopoietic Neoplasm	0.199869	0.762199	-0.356264	0.672853	Glycolytic
COLO 205	Large Intestine	Carcinoma	0.267283	0.708108	0.337455	-0.163074	KB-metabolic
COLO-320	Large Intestine	Carcinoma	0.390102	0.617041	1.6013	-1.57044	KB-metabolic
COLO 668	Lung	Carcinoma	0.359562	0.740164	1.28704	0.332322	Mixed
COLO-678	Large Intestine	Carcinoma	0.300612	0.658877	0.680418	-0.923893	KB-metabolic
COLO-679	Skin	Malignant Melanoma	0.26196	0.737631	0.282672	0.293179	Mixed
COLO-680N	Oesophagus	Carcinoma	0.227075	0.721701	-0.0763095	0.0469942	Glycolytic
COLO-699	Lung	Carcinoma	0.261249	0.626468	0.275362	-1.42476	KB-metabolic
COLO-704	Ovary	Carcinoma	0.215627	0.750595	-0.194107	0.493524	Glycolytic
COLO 741	Skin	Malignant Melanoma	0.107434	0.706434	-1.30745	-0.188951	Inactive
COLO-783	Skin	Malignant Melanoma	0.348856	0.781795	1.17686	0.975699	Mixed
COLO 792	Skin	Malignant Melanoma	0.189829	0.737787	-0.459581	0.295594	Glycolytic
COLO-800	Skin	Malignant Melanoma	0.35416	0.750374	1.23145	0.490101	Mixed
COLO-818	Skin	Malignant Melanoma	0.293614	0.755823	0.6084	0.574317	Mixed
COLO 829	Skin	Malignant Melanoma	0.173751	0.815669	-0.625024	1.49918	Glycolytic
COLO-849	Skin	Malignant Melanoma	0.019754	0.853916	-2.20971	2.09025	Glycolytic
COR-L105	Lung	Carcinoma	0.208629	0.725855	-0.266117	0.111184	Glycolytic
COR-L23	Lung	Carcinoma	0.363851	0.772265	1.33117	0.828411	Mixed
COR-L24	Lung	Carcinoma	0.244373	0.780719	0.101697	0.959068	Mixed
COR-L311	Lung	Carcinoma	0.306861	0.807186	0.744721	1.36809	Mixed
COR-L47	Lung	Carcinoma	0.295964	0.886359	0.632583	2.59163	Mixed
COR-L88	Lung	Carcinoma	0.347298	0.724215	1.16083	0.0858486	Mixed
COR-L95	Lung	Carcinoma	0.304202	0.822138	0.717362	1.59915	Mixed
COV318	Ovary	Carcinoma	0.185521	0.675917	-0.503909	-0.660557	Inactive
COV362	Ovary	Carcinoma	0.210599	0.712891	-0.245853	-0.0891546	Inactive
COV434	Ovary	Sex Cord-Stromal Tumour	0.0791838	0.639918	-1.59816	-1.2169	Inactive
COV504	Ovary	Carcinoma	0.175361	0.734443	-0.608458	0.243908	Glycolytic
COV644	Ovary	Carcinoma	0.198469	0.682783	-0.370671	-0.554446	Inactive
CPC-N	Lung	Carcinoma	0.35868	0.735136	1.27796	0.254625	Mixed
CW-2	Large Intestine	Carcinoma	0.339691	0.73677	1.08255	0.279867	Mixed
D283 Med	Central Nervous System	Primitive Neuroectodermal Tumour-Medulloblastoma	0.240537	0.731566	0.0622242	0.199453	Mixed
D341 Med	Central Nervous System	Primitive Neuroectodermal Tumour-Medulloblastoma	0.145687	0.792219	-0.91381	1.13678	Glycolytic
DAN-G	Pancreas	Carcinoma	0.207593	0.682049	-0.276779	-0.565789	Inactive
Daoy	Central Nervous System	Primitive Neuroectodermal Tumour-Medulloblastoma	0.214254	0.718781	-0.208236	0.00186652	Glycolytic
Daudi	Haematopoietic And Lymphoid Tissue	Lymphoid Neoplasm	0.20086	0.694167	-0.346063	-0.378516	Inactive
DBTRG-05MG	Central Nervous System	Glioma	0.442975	0.818623	2.14538	1.54484	Mixed
DB	Haematopoietic And Lymphoid Tissue	Lymphoid Neoplasm	0.39393	0.659264	1.6407	-0.917914	KB-metabolic
DEL	Haematopoietic And Lymphoid Tissue	Lymphoid Neoplasm	0.186749	0.826605	-0.491269	1.66819	Glycolytic
Detroit 562	Upper Aerodigestive Tract	Carcinoma	0.154523	0.703626	-0.822885	-0.232346	Inactive
DK-MG	Central Nervous System	Glioma	0.310804	0.644878	0.785296	-1.14025	KB-metabolic
DLD-1	Large Intestine	Carcinoma	0.241787	0.741945	0.0750884	0.359852	Mixed
DMS 114	Lung	Carcinoma	0.150595	0.639703	-0.863307	-1.22021	Inactive
DMS 153	Lung	Carcinoma	0.306103	0.678919	0.736924	-0.614161	KB-metabolic
DMS 273	Lung	Carcinoma	0.238114	0.752927	0.0372911	0.529566	Mixed
DMS 454	Lung	Carcinoma	0.45686	0.637626	2.28826	-1.25231	KB-metabolic
DMS 53	Lung	Carcinoma	0.469614	0.708127	2.4195	-0.162785	KB-metabolic
DMS 79	Lung	Carcinoma	0.23176	0.717796	-0.0280897	-0.0133607	Inactive
DND-41	Haematopoietic And Lymphoid Tissue	Lymphoid Neoplasm	0.304202	0.852149	0.717361	2.06296	Mixed
DOHH-2	Haematopoietic And Lymphoid Tissue	Lymphoid Neoplasm	0.314401	0.682179	0.822315	-0.563781	KB-metabolic
DU 145	Prostate	Carcinoma	0.172972	0.757432	-0.633046	0.599177	Glycolytic
DU4475	Breast	Carcinoma	0.199323	0.68977	-0.361883	-0.446481	Inactive
DV-90	Lung	Carcinoma	0.421368	0.803361	1.92303	1.30898	Mixed
EB1	Haematopoietic And Lymphoid Tissue	Lymphoid Neoplasm	0.300705	0.639358	0.681369	-1.22555	KB-metabolic
EB2	Haematopoietic And Lymphoid Tissue	Lymphoid Neoplasm	0.283488	0.599549	0.50421	-1.84076	KB-metabolic
EBC-1	Lung	Carcinoma	0.273088	0.757662	0.397183	0.602743	Mixed
ECC10	Stomach	Carcinoma	0.232741	0.75665	-0.0179959	0.587096	Glycolytic
ECC12	Stomach	Carcinoma	0.514153	0.682687	2.87783	-0.555939	KB-metabolic
EC-GI-10	Oesophagus	Carcinoma	0.0209427	0.718523	-2.19748	-0.00211954	Inactive
EFE-184	Endometrium	Carcinoma	0.25917	0.695652	0.253966	-0.355567	KB-metabolic
EFM-192A	Breast	Carcinoma	0.270925	0.659903	0.37493	-0.908044	KB-metabolic
EFM-19	Breast	Carcinoma	0.406177	0.56806	1.76672	-2.3274	KB-metabolic
EFO-21	Ovary	Carcinoma	0.263874	0.611611	0.302372	-1.65436	KB-metabolic
EFO-27	Ovary	Carcinoma	0.228884	0.803587	-0.0576857	1.31247	Glycolytic
EHEB	Haematopoietic And Lymphoid Tissue	Lymphoid Neoplasm	0.358066	0.768776	1.27164	0.774501	Mixed
EJM	Haematopoietic And Lymphoid Tissue	Lymphoid Neoplasm	0.266634	0.648229	0.330774	-1.08845	KB-metabolic
EM-2	Haematopoietic And Lymphoid Tissue	Haematopoietic Neoplasm	0.325507	0.681367	0.936596	-0.576334	KB-metabolic
EN	Endometrium	Carcinoma	0.141351	0.730122	-0.95843	0.177139	Glycolytic
EOL-1	Haematopoietic And Lymphoid Tissue	Haematopoietic Neoplasm	0.228746	0.716068	-0.0591084	-0.0400584	Inactive
EPLC-272H	Lung	Carcinoma	0.0943972	0.749126	-1.4416	0.470818	Glycolytic
ES-2	Ovary	Carcinoma	0.198556	0.782127	-0.369775	0.980824	Glycolytic
ESS-1	Endometrium	Carcinoma	0.244196	0.710893	0.0998766	-0.120039	KB-metabolic
F-36P	Haematopoietic And Lymphoid Tissue	Haematopoietic Neoplasm	0.0920198	0.701547	-1.46607	-0.264471	Inactive
FaDu	Upper Aerodigestive Tract	Carcinoma	0.19304	0.657982	-0.426531	-0.937724	Inactive
FTC-133	Thyroid	Carcinoma	0.248894	0.763127	0.148222	0.687193	Mixed
FU97	Stomach	Carcinoma	0.211355	0.528079	-0.238069	-2.94527	Inactive
FU-OV-1	Ovary	Carcinoma	0.259177	0.72572	0.254036	0.1091	Mixed
G-292, clone A141B1	Bone	Osteosarcoma	0.2302	0.713702	-0.0441443	-0.0766284	Inactive
G-361	Skin	Malignant Melanoma	0.234886	0.749322	0.00407722	0.473848	Mixed
G-401	Soft Tissue	Rhabdoid Tumour	0.106336	0.637289	-1.31875	-1.25753	Inactive
G-402	Soft Tissue	Rhabdoid Tumour	-0.0156605	0.688829	-2.57414	-0.461019	Inactive
GA-10	Haematopoietic And Lymphoid Tissue	Lymphoid Neoplasm	0.273594	0.67542	0.402393	-0.668244	KB-metabolic
GAMG	Central Nervous System	Glioma	0.161348	0.746882	-0.752654	0.436137	Glycolytic
GCIY	Stomach	Carcinoma	0.325282	0.643622	0.934275	-1.15966	KB-metabolic
GCT	Soft Tissue	Malignant Fibrous Histiocytoma-Pleomorphic Sarcoma	0.289655	0.754068	0.56767	0.547204	Mixed
GDM-1	Haematopoietic And Lymphoid Tissue	Haematopoietic Neoplasm	0.194161	0.715152	-0.415002	-0.0542173	Inactive
GI-1	Central Nervous System	Glioma	0.170542	0.710949	-0.658049	-0.119177	Inactive
GMS-10	Central Nervous System	Glioma	0.277255	0.703755	0.440067	-0.230351	KB-metabolic
GOS-3	Central Nervous System	Glioma	0.212363	0.686527	-0.227698	-0.496596	Inactive
GP2d	Large Intestine	Carcinoma	0.366269	0.569944	1.35605	-2.29828	KB-metabolic
GRANTA-519	Haematopoietic And Lymphoid Tissue	Lymphoid Neoplasm	0.171299	0.698422	-0.650257	-0.312761	Inactive
GSS	Stomach	Carcinoma	0.123113	0.665523	-1.14611	-0.821192	Inactive
GSU	Stomach	Carcinoma	0.305836	0.642203	0.734169	-1.18159	KB-metabolic
H4	Central Nervous System	Glioma	0.26789	0.755751	0.343691	0.573202	Mixed
HARA	Lung	Carcinoma	0.327129	0.649392	0.953287	-1.07048	KB-metabolic
HCC1143	Breast	Carcinoma	0.131986	0.722036	-1.0548	0.0521628	Glycolytic
HCC-1171	Lung	Carcinoma	0.190047	0.724579	-0.45734	0.0914736	Glycolytic
HCC1187	Breast	Carcinoma	0.158365	0.637456	-0.78335	-1.25495	Inactive
HCC-1195	Lung	Carcinoma	0.343465	0.743986	1.12139	0.391389	Mixed
HCC1395	Breast	Carcinoma	0.136354	0.668783	-1.00985	-0.770803	Inactive
HCC1419	Breast	Carcinoma	0.27907	0.612378	0.458744	-1.6425	KB-metabolic
HCC1428	Breast	Carcinoma	0.309944	0.687876	0.776451	-0.475741	KB-metabolic
HCC1500	Breast	Carcinoma	0.375915	0.586555	1.45531	-2.04157	KB-metabolic
HCC1569	Breast	Carcinoma	0.227591	0.644502	-0.0709986	-1.14605	Inactive
HCC1599	Breast	Carcinoma	0.350162	0.735115	1.19031	0.25429	Mixed
HCC-15	Lung	Carcinoma	0.206489	0.683575	-0.288142	-0.542207	Inactive
HCC1806	Breast	Carcinoma	0.424771	0.607869	1.95805	-1.71218	KB-metabolic
HCC1937	Breast	Carcinoma	0.300905	0.628588	0.683436	-1.39199	KB-metabolic
HCC1954	Breast	Carcinoma	0.124087	0.674434	-1.13608	-0.683482	Inactive
HCC202	Breast	Carcinoma	0.391943	0.64795	1.62025	-1.09277	KB-metabolic
HCC2157	Breast	Carcinoma	0.39133	0.635362	1.61393	-1.2873	KB-metabolic
HCC2218	Breast	Carcinoma	0.377862	0.660706	1.47534	-0.895631	KB-metabolic
HCC-2279	Lung	Carcinoma	0.224335	0.697519	-0.104502	-0.326722	Inactive
HCC2935	Lung	Carcinoma	0.211483	0.724662	-0.236753	0.0927514	Glycolytic
HCC-33	Lung	Carcinoma	0.229331	0.837986	-0.0530942	1.84407	Glycolytic
HCC-366	Lung	Carcinoma	0.114914	0.715558	-1.23048	-0.0479379	Inactive
HCC38	Breast	Carcinoma	0.236067	0.578104	0.0162266	-2.17218	KB-metabolic
HCC4006	Lung	Carcinoma	0.286377	0.810056	0.533931	1.41244	Mixed
HCC-44	Lung	Carcinoma	0.191232	0.749671	-0.445144	0.479238	Glycolytic
HCC-56	Large Intestine	Carcinoma	0.178187	0.628119	-0.579381	-1.39923	Inactive
HCC70	Breast	Carcinoma	0.257792	0.668641	0.239781	-0.773009	KB-metabolic
HCC-78	Lung	Carcinoma	0.187712	0.776435	-0.481366	0.892858	Glycolytic
HCC827	Lung	Carcinoma	0.150384	0.827183	-0.865484	1.67713	Glycolytic
HCC-95	Lung	Carcinoma	0.222214	0.679293	-0.126325	-0.608389	Inactive
HCT 116	Large Intestine	Carcinoma	0.168568	0.756516	-0.67836	0.585035	Glycolytic	25773851
HCT-15	Large Intestine	Carcinoma	0.30652	0.754511	0.741209	0.554049	Mixed
HDLM-2	Haematopoietic And Lymphoid Tissue	Lymphoid Neoplasm	0.196279	0.77881	-0.393208	0.929561	Glycolytic
HD-MY-Z	Haematopoietic And Lymphoid Tissue	Lymphoid Neoplasm	0.234261	0.795794	-0.002361	1.19204	Glycolytic
HDQ-P1	Breast	Carcinoma	0.320525	0.673808	0.885332	-0.693155	KB-metabolic
HEC-108	Endometrium	Carcinoma	0.00136938	0.768326	-2.39889	0.767536	Glycolytic
HEC-151	Endometrium	Carcinoma	0.1868	0.694616	-0.490751	-0.371581	Inactive
HEC-1-A	Endometrium	Carcinoma	0.245043	0.729973	0.108591	0.174824	Mixed
HEC-1-B	Endometrium	Carcinoma	0.308864	0.694134	0.765332	-0.37903	KB-metabolic
HEC-251	Endometrium	Carcinoma	0.359039	0.709701	1.28165	-0.138462	KB-metabolic
HEC-265	Endometrium	Carcinoma	0.0975792	0.806485	-1.40886	1.35725	Glycolytic
HEC-50B	Endometrium	Carcinoma	0.221066	0.790599	-0.138135	1.11176	Glycolytic
HEC-59	Endometrium	Carcinoma	0.155789	0.692028	-0.809859	-0.411578	Inactive
HEC-6	Endometrium	Carcinoma	0.201345	0.753444	-0.341074	0.537554	Glycolytic
HEL 92.1.7	Haematopoietic And Lymphoid Tissue	Haematopoietic Neoplasm	0.249066	0.766837	0.149987	0.744527	Mixed
HEL	Haematopoietic And Lymphoid Tissue	Haematopoietic Neoplasm	0.243198	0.768746	0.0896077	0.774035	Mixed
Hep 3B2.1-7	Liver	Carcinoma	0.205918	0.609169	-0.29402	-1.69209	Inactive
Hep G2	Liver	Carcinoma	0.347269	0.657176	1.16054	-0.950185	KB-metabolic
Hey-A8	Ovary	Carcinoma	0.280092	0.751484	0.469255	0.507257	Mixed
HGC-27	Stomach	Carcinoma	0.246948	0.768253	0.128198	0.76642	Mixed
HH	Haematopoietic And Lymphoid Tissue	Lymphoid Neoplasm	0.392933	0.787662	1.63043	1.06636	Mixed
HL-60	Haematopoietic And Lymphoid Tissue	Haematopoietic Neoplasm	0.270564	0.680426	0.371216	-0.590878	KB-metabolic
HLE	Liver	Carcinoma	0.129251	0.694006	-1.08294	-0.381017	Inactive
HLF-a	Lung	Carcinoma	0.31514	0.685613	0.829911	-0.51072	KB-metabolic
HLF	Liver	Carcinoma	0.0823389	0.811851	-1.56569	1.44018	Glycolytic
HMCB	Skin	Malignant Melanoma	0.0589602	0.663731	-1.80626	-0.84888	Inactive
HOS	Bone	Osteosarcoma	0.273722	0.727678	0.403714	0.139359	Mixed
HPAC	Pancreas	Carcinoma	0.213863	0.643911	-0.212256	-1.15518	Inactive
HPAF-II	Pancreas	Carcinoma	0.14268	0.697485	-0.944761	-0.327246	Inactive
HPB-ALL	Haematopoietic And Lymphoid Tissue	Lymphoid Neoplasm	0.300061	0.889466	0.674747	2.63965	Mixed
Hs 172.T	Urinary Tract	Carcinoma	0.324084	0.772036	0.921955	0.824883	Mixed
Hs 229.T	Lung	Carcinoma	0.279159	0.678859	0.459659	-0.615088	KB-metabolic
Hs 274.T	Breast	Carcinoma	0.226254	0.758334	-0.0847569	0.613122	Glycolytic
Hs 281.T	Breast	Carcinoma	0.252859	0.762716	0.189019	0.68084	Mixed
Hs 294T	Skin	Malignant Melanoma	0.263795	0.723985	0.301562	0.0822902	Mixed
Hs 343.T	Breast	Carcinoma	0.230813	0.739466	-0.0378415	0.321539	Glycolytic
Hs 578T	Breast	Carcinoma	0.188505	0.839256	-0.473205	1.86371	Glycolytic
Hs 600.T	Skin	Malignant Melanoma	0.258635	0.720378	0.248455	0.0265443	Mixed
Hs 604.T	Haematopoietic And Lymphoid Tissue	Lymphoid Neoplasm	0.356211	0.651829	1.25255	-1.03282	KB-metabolic
Hs 606.T	Breast	Carcinoma	0.274706	0.760751	0.413838	0.650474	Mixed
Hs 611.T	Haematopoietic And Lymphoid Tissue	Lymphoid Neoplasm	0.297624	0.682723	0.649669	-0.555381	KB-metabolic
Hs 616.T	Haematopoietic And Lymphoid Tissue	Lymphoid Neoplasm	0.233753	0.734395	-0.00758325	0.24316	Glycolytic
Hs 618.T	Lung	Carcinoma	0.245214	0.707184	0.110349	-0.177359	KB-metabolic
Hs 675.T	Large Intestine	Carcinoma	0.230598	0.724076	-0.0400526	0.0837026	Glycolytic
Hs 683	Central Nervous System	Glioma	0.332264	0.663939	1.00613	-0.845666	KB-metabolic
Hs 688(A).T	Skin	Malignant Melanoma	0.271451	0.74878	0.380341	0.465468	Mixed
Hs 695T	Skin	Malignant Melanoma	0.153285	0.668997	-0.835634	-0.7675	Inactive
Hs 698.T	Large Intestine	Carcinoma	0.215225	0.785229	-0.198243	1.02877	Glycolytic
Hs 706.T	Bone	Giant Cell Tumour	0.25739	0.772119	0.235644	0.826158	Mixed
Hs 729	Soft Tissue	Rhabdomyosarcoma	0.281969	0.69789	0.488576	-0.320993	KB-metabolic
Hs 737.T	Bone	Other	0.254164	0.713587	0.202455	-0.0784017	KB-metabolic
Hs 739.T	Breast	Carcinoma	0.268849	0.748646	0.35356	0.463399	Mixed
Hs 742.T	Breast	Carcinoma	0.263498	0.783677	0.298503	1.00478	Mixed
Hs 746T	Stomach	Carcinoma	0.276241	0.825301	0.429628	1.64805	Mixed
Hs 751.T	Haematopoietic And Lymphoid Tissue	Lymphoid Neoplasm	0.241242	0.722826	0.0694748	0.0643774	Mixed
Hs 766T	Pancreas	Carcinoma	0.239761	0.679491	0.0542389	-0.605324	KB-metabolic
Hs 819.T	Bone	Chondrosarcoma	0.286468	0.794839	0.534875	1.17727	Mixed
Hs 821.T	Bone	Giant Cell Tumour	0.282258	0.813224	0.491551	1.4614	Mixed
Hs 822.T	Bone	Ewings Sarcoma-Peripheral Primitive Neuroectodermal Tumour	0.216272	0.781558	-0.187476	0.972025	Glycolytic
Hs 839.T	Skin	Malignant Melanoma	0.234722	0.6785	0.00238164	-0.620641	KB-metabolic
Hs 840.T	Upper Aerodigestive Tract	Other	0.261613	0.753535	0.2791	0.538958	Mixed
Hs 852.T	Skin	Malignant Melanoma	0.362764	0.718295	1.31999	-0.00564152	KB-metabolic
Hs 863.T	Bone	Ewings Sarcoma-Peripheral Primitive Neuroectodermal Tumour	0.177424	0.764982	-0.587234	0.715869	Glycolytic
Hs 870.T	Bone	Osteosarcoma	0.291059	0.722904	0.582115	0.0655792	Mixed
Hs 888.T	Bone	Osteosarcoma	0.300414	0.782551	0.678379	0.987382	Mixed
Hs 895.T	Skin	Malignant Melanoma	0.267107	0.738356	0.335637	0.304383	Mixed
Hs 934.T	Skin	Malignant Melanoma	0.179408	0.738821	-0.566816	0.311561	Glycolytic
Hs 936.T	Skin	Malignant Melanoma	0.229529	0.800411	-0.0510485	1.26338	Glycolytic
Hs 939.T	Skin	Malignant Melanoma	0.19249	0.772536	-0.4322	0.832601	Glycolytic
Hs 940.T	Skin	Malignant Melanoma	0.211652	0.735803	-0.235012	0.264925	Glycolytic
Hs 944.T	Skin	Malignant Melanoma	0.139346	0.741204	-0.979064	0.3484	Glycolytic
HSC-2	Upper Aerodigestive Tract	Carcinoma	0.253564	0.706002	0.196274	-0.195619	KB-metabolic
HSC-3	Upper Aerodigestive Tract	Carcinoma	0.213273	0.736082	-0.218327	0.269239	Glycolytic
HSC-4	Upper Aerodigestive Tract	Carcinoma	0.188057	0.58832	-0.477817	-2.01429	Inactive
HT-1080	Soft Tissue	Fibrosarcoma	0.123903	0.802602	-1.13798	1.29724	Glycolytic
HT115	Large Intestine	Carcinoma	0.213617	0.727893	-0.21479	0.142679	Glycolytic
HT-1197	Urinary Tract	Carcinoma	-0.0641712	0.688064	-3.07333	-0.472836	Inactive
HT-1376	Urinary Tract	Carcinoma	0.228201	0.699622	-0.064713	-0.294216	Inactive
HT-144	Skin	Malignant Melanoma	0.201493	0.800589	-0.339552	1.26613	Glycolytic
HT-29	Large Intestine	Carcinoma	0.169797	0.708816	-0.66571	-0.152138	Inactive
HT55	Large Intestine	Carcinoma	0.268022	0.608585	0.345057	-1.70113	KB-metabolic
HT	Haematopoietic And Lymphoid Tissue	Lymphoid Neoplasm	0.315004	0.76875	0.82852	0.774098	Mixed
HuCCT1	Biliary Tract	Carcinoma	0.168237	0.735168	-0.681766	0.255111	Glycolytic
HuG1-N	Stomach	Carcinoma	0.350935	0.692474	1.19826	-0.404688	KB-metabolic
huH-1	Liver	Carcinoma	-0.0307956	0.630173	-2.72988	-1.36749	Inactive
HuH28	Biliary Tract	Carcinoma	0.054171	0.741825	-1.85555	0.357984	Glycolytic
HuH-6	Liver	Other	0.231067	0.777102	-0.0352276	0.90316	Glycolytic
HuH-7	Liver	Carcinoma	0.298664	0.5114	0.660369	-3.20303	KB-metabolic
HuNS1	Haematopoietic And Lymphoid Tissue	Lymphoid Neoplasm	0.312297	0.789982	0.800654	1.10221	Mixed
HUP-T3	Pancreas	Carcinoma	0.289432	0.696872	0.565373	-0.336716	KB-metabolic
HUP-T4	Pancreas	Carcinoma	0.258616	0.697036	0.248262	-0.334182	KB-metabolic
HuT 102	Haematopoietic And Lymphoid Tissue	Lymphoid Neoplasm	0.266797	0.660462	0.332454	-0.899407	KB-metabolic
HuT 78	Haematopoietic And Lymphoid Tissue	Lymphoid Neoplasm	0.301885	0.693485	0.693518	-0.389061	KB-metabolic
HuTu 80	Small Intestine	Carcinoma	0.266603	0.572666	0.33045	-2.25622	KB-metabolic
IA-LM	Lung	Carcinoma	0.296785	0.833862	0.641031	1.78035	Mixed
IGR-1	Skin	Malignant Melanoma	0.372082	0.838233	1.41587	1.8479	Mixed
IGR-37	Skin	Malignant Melanoma	0.246204	0.816765	0.120544	1.51612	Mixed
IGR-39	Skin	Malignant Melanoma	0.124224	0.752832	-1.13467	0.528097	Glycolytic
IGROV1	Ovary	Carcinoma	0.211504	0.802366	-0.236537	1.29359	Glycolytic
IM95	Stomach	Carcinoma	0.165237	0.770828	-0.712644	0.806202	Glycolytic
IMR-32	Autonomic Ganglia	Neuroblastoma	0.153804	0.793365	-0.83029	1.15449	Glycolytic
IPC-298	Skin	Malignant Melanoma	0.397319	0.794348	1.67557	1.16969	Mixed
Ishikawa (Heraklio) 02 ER-	Endometrium	Carcinoma	0.419313	0.683817	1.90189	-0.538472	KB-metabolic
IST-MES1	Pleura	Mesothelioma	0.0973447	0.691896	-1.41127	-0.413618	Inactive
IST-MES2	Pleura	Mesothelioma	0.139062	0.640707	-0.981984	-1.2047	Inactive
J82	Urinary Tract	Carcinoma	0.249767	0.692713	0.157206	-0.400997	KB-metabolic
JeKo-1	Haematopoietic And Lymphoid Tissue	Lymphoid Neoplasm	0.31116	0.746342	0.788961	0.4278	Mixed
JHH-1	Liver	Carcinoma	-0.00171374	0.699005	-2.43062	-0.303749	Inactive
JHH-2	Liver	Carcinoma	-0.0571874	0.650434	-3.00146	-1.05438	Inactive
JHH-4	Liver	Carcinoma	0.228256	0.58269	-0.0641482	-2.10131	Inactive
JHH-5	Liver	Carcinoma	0.338057	0.585205	1.06573	-2.06244	KB-metabolic
JHH-6	Liver	Carcinoma	0.140116	0.674662	-0.971147	-0.679951	Inactive
JHH-7	Liver	Carcinoma	0.398707	0.558031	1.68985	-2.48239	KB-metabolic
JHOC-5	Ovary	Carcinoma	0.0277382	0.739123	-2.12755	0.316228	Glycolytic
JHOM-1	Ovary	Carcinoma	0.411838	0.902825	1.82497	2.8461	Mixed
JHOM-2B	Ovary	Carcinoma	0.269932	0.705094	0.364712	-0.20965	KB-metabolic
JHOS-2	Ovary	Carcinoma	0.17409	0.623266	-0.621541	-1.47424	Inactive
JHOS-4	Ovary	Carcinoma	0.238837	0.649337	0.0447306	-1.07134	KB-metabolic
JHUEM-1	Endometrium	Carcinoma	0.238938	0.676459	0.0457737	-0.652179	KB-metabolic
JHUEM-2	Endometrium	Carcinoma	0.239593	0.667554	0.052514	-0.789801	KB-metabolic
JHUEM-3	Endometrium	Carcinoma	0.235336	0.707105	0.00870224	-0.178574	KB-metabolic
JIMT-1	Breast	Carcinoma	0.31329	0.692954	0.810878	-0.39727	KB-metabolic
JK-1	Haematopoietic And Lymphoid Tissue	Haematopoietic Neoplasm	0.105963	0.68284	-1.32259	-0.553569	Inactive
JL-1	Pleura	Mesothelioma	0.128329	0.716285	-1.09243	-0.0367108	Inactive
JM1	Haematopoietic And Lymphoid Tissue	Lymphoid Neoplasm	0.26338	0.661671	0.297286	-0.880722	KB-metabolic
JMSU-1	Urinary Tract	Carcinoma	0.234527	0.786207	0.000380934	1.04388	Mixed
JURKAT	Haematopoietic And Lymphoid Tissue	Lymphoid Neoplasm	0.21583	0.72773	-0.192015	0.140169	Glycolytic
JURL-MK1	Haematopoietic And Lymphoid Tissue	Haematopoietic Neoplasm	0.164314	0.750339	-0.722138	0.489568	Glycolytic
JVM-2	Haematopoietic And Lymphoid Tissue	Lymphoid Neoplasm	0.335274	0.784513	1.0371	1.01769	Mixed
JVM-3	Haematopoietic And Lymphoid Tissue	Lymphoid Neoplasm	0.257911	0.722198	0.241007	0.0546676	Mixed
K029AX	Skin	Malignant Melanoma	0.169448	0.709207	-0.669301	-0.146086	Inactive
K-562	Haematopoietic And Lymphoid Tissue	Haematopoietic Neoplasm	0.211215	0.719981	-0.239512	0.0204036	Glycolytic
KALS-1	Central Nervous System	Glioma	0.20976	0.770759	-0.25448	0.805139	Glycolytic
KARPAS-299	Haematopoietic And Lymphoid Tissue	Lymphoid Neoplasm	0.21483	0.719614	-0.202313	0.0147338	Glycolytic
KARPAS-620	Haematopoietic And Lymphoid Tissue	Lymphoid Neoplasm	0.238129	0.69027	0.0374431	-0.438741	KB-metabolic
KASUMI-1	Haematopoietic And Lymphoid Tissue	Haematopoietic Neoplasm	0.265028	0.687957	0.314247	-0.474489	KB-metabolic
KASUMI-2	Haematopoietic And Lymphoid Tissue	Lymphoid Neoplasm	0.279722	0.694878	0.465455	-0.367538	KB-metabolic
Kasumi-6	Haematopoietic And Lymphoid Tissue	Haematopoietic Neoplasm	0.192584	0.692535	-0.431229	-0.40374	Inactive
KATO III	Stomach	Carcinoma	0.313079	0.743109	0.808711	0.377835	Mixed
KCI-MOH1	Pancreas	Carcinoma	0.206981	0.62381	-0.283075	-1.46583	Inactive
KCL-22	Haematopoietic And Lymphoid Tissue	Haematopoietic Neoplasm	0.259852	0.793047	0.260982	1.14958	Mixed
KE-37	Haematopoietic And Lymphoid Tissue	Haematopoietic Neoplasm	0.259527	0.808822	0.257633	1.39337	Mixed
KE-39	Stomach	Carcinoma	0.386418	0.659566	1.56339	-0.913253	KB-metabolic
KE-97	Haematopoietic And Lymphoid Tissue	Lymphoid Neoplasm	0.386091	0.76785	1.56003	0.76018	Mixed
KELLY	Autonomic Ganglia	Neuroblastoma	0.199396	0.805029	-0.36113	1.33476	Glycolytic
KG-1-C	Central Nervous System	Glioma	0.170375	0.72204	-0.659763	0.0522258	Glycolytic
KG-1	Haematopoietic And Lymphoid Tissue	Haematopoietic Neoplasm	0.319133	0.701393	0.871001	-0.266854	KB-metabolic
KHM-1B	Haematopoietic And Lymphoid Tissue	Lymphoid Neoplasm	0.264872	0.653701	0.312636	-1.00388	KB-metabolic
Ki-JK	Haematopoietic And Lymphoid Tissue	Lymphoid Neoplasm	0.100147	0.764299	-1.38244	0.7053	Glycolytic
KLE	Endometrium	Carcinoma	0.338362	0.677407	1.06887	-0.63754	KB-metabolic
KM12	Large Intestine	Carcinoma	0.468047	0.743773	2.40338	0.388092	Mixed
KMBC-2	Urinary Tract	Carcinoma	0.135331	0.579857	-1.02038	-2.14509	Inactive
KM-H2	Haematopoietic And Lymphoid Tissue	Lymphoid Neoplasm	0.168769	0.814331	-0.67629	1.47851	Glycolytic
KMM-1	Haematopoietic And Lymphoid Tissue	Lymphoid Neoplasm	0.297378	0.737046	0.647139	0.284139	Mixed
KMRC-1	Kidney	Carcinoma	0.120635	0.776841	-1.17161	0.899136	Glycolytic
KMRC-20	Kidney	Carcinoma	0.253304	0.731559	0.193606	0.199345	Mixed
KMRC-2	Kidney	Carcinoma	0.0666757	0.804537	-1.72687	1.32716	Glycolytic
KMRC-3	Kidney	Carcinoma	0.0664657	0.842092	-1.72903	1.90753	Glycolytic
KMS-11	Haematopoietic And Lymphoid Tissue	Lymphoid Neoplasm	0.318275	0.703308	0.862172	-0.237249	KB-metabolic
KMS-12-BM	Haematopoietic And Lymphoid Tissue	Lymphoid Neoplasm	0.362047	0.725964	1.3126	0.11287	Mixed
KMS-18	Haematopoietic And Lymphoid Tissue	Lymphoid Neoplasm	0.367844	0.791122	1.37226	1.11983	Mixed
KMS-20	Haematopoietic And Lymphoid Tissue	Lymphoid Neoplasm	0.298296	0.708037	0.656588	-0.164168	KB-metabolic
KMS-21BM	Haematopoietic And Lymphoid Tissue	Lymphoid Neoplasm	0.28329	0.692843	0.502168	-0.398982	KB-metabolic
KMS-26	Haematopoietic And Lymphoid Tissue	Lymphoid Neoplasm	0.258729	0.694702	0.249428	-0.370262	KB-metabolic
KMS-27	Haematopoietic And Lymphoid Tissue	Lymphoid Neoplasm	0.41927	0.569219	1.90145	-2.30949	KB-metabolic
KMS-28BM	Haematopoietic And Lymphoid Tissue	Lymphoid Neoplasm	0.284054	0.707213	0.510032	-0.176906	KB-metabolic
KMS-34	Haematopoietic And Lymphoid Tissue	Lymphoid Neoplasm	0.285182	0.671425	0.521635	-0.729985	KB-metabolic
KNS-42	Central Nervous System	Glioma	0.42802	0.699296	1.99149	-0.299259	KB-metabolic
KNS-60	Central Nervous System	Glioma	0.266545	0.723375	0.329857	0.0728591	Mixed
KNS-62	Lung	Carcinoma	0.251767	0.667407	0.177782	-0.792078	KB-metabolic
KNS-81	Central Nervous System	Glioma	0.331401	0.662117	0.997243	-0.873835	KB-metabolic
KO52	Haematopoietic And Lymphoid Tissue	Haematopoietic Neoplasm	0.23008	0.645072	-0.0453822	-1.13725	Inactive
KOPN-8	Haematopoietic And Lymphoid Tissue	Lymphoid Neoplasm	0.306834	0.75184	0.744441	0.51276	Mixed
KP-2	Pancreas	Carcinoma	0.273939	0.699518	0.405943	-0.295821	KB-metabolic
KP-3	Pancreas	Carcinoma	0.229882	0.685194	-0.047419	-0.517186	Inactive
KP4	Pancreas	Carcinoma	0.096087	0.66284	-1.42422	-0.862662	Inactive
KPL-1	Breast	Carcinoma	0.308541	0.725399	0.762007	0.104136	Mixed
KP-N-RT-BM-1	Autonomic Ganglia	Neuroblastoma	0.203659	0.786204	-0.317262	1.04383	Glycolytic
KP-N-SI9s	Autonomic Ganglia	Neuroblastoma	0.129749	0.6861	-1.07783	-0.503199	Inactive
KP-N-YN	Autonomic Ganglia	Neuroblastoma	0.167494	0.758428	-0.68941	0.61457	Glycolytic
KS-1	Central Nervous System	Glioma	0.290691	0.687386	0.578329	-0.483315	KB-metabolic
KU-19-19	Urinary Tract	Carcinoma	0.206236	0.821736	-0.290744	1.59295	Glycolytic
KU812	Haematopoietic And Lymphoid Tissue	Haematopoietic Neoplasm	0.233543	0.683964	-0.00974338	-0.536202	Inactive
KYM-1	Soft Tissue	Rhabdomyosarcoma	0.267938	0.701869	0.34419	-0.259501	KB-metabolic
KYO-1	Haematopoietic And Lymphoid Tissue	Haematopoietic Neoplasm	0.284035	0.678139	0.509831	-0.626219	KB-metabolic
KYSE-140	Oesophagus	Carcinoma	0.200588	0.755362	-0.348862	0.567194	Glycolytic
KYSE-150	Oesophagus	Carcinoma	0.232405	0.675972	-0.0214609	-0.659704	Inactive
KYSE-180	Oesophagus	Carcinoma	0.128396	0.720134	-1.09174	0.0227756	Glycolytic
KYSE-270	Oesophagus	Carcinoma	0.326	0.817168	0.941666	1.52236	Mixed
KYSE-30	Oesophagus	Carcinoma	0.0951582	0.62479	-1.43377	-1.45069	Inactive
KYSE-410	Oesophagus	Carcinoma	0.182423	0.667953	-0.535784	-0.783633	Inactive
KYSE-450	Oesophagus	Carcinoma	0.267197	0.64164	0.336566	-1.19029	KB-metabolic
KYSE-510	Oesophagus	Carcinoma	0.248622	0.731657	0.14542	0.200861	Mixed
KYSE-520	Oesophagus	Carcinoma	0.246348	0.719594	0.122017	0.0144326	Mixed
KYSE-70	Oesophagus	Carcinoma	0.22835	0.721613	-0.0631871	0.0456373	Glycolytic
L-1236	Haematopoietic And Lymphoid Tissue	Lymphoid Neoplasm	0.26634	0.782288	0.327747	0.983305	Mixed
L3.3	Pancreas	Carcinoma	0.368473	0.681555	1.37873	-0.57343	KB-metabolic
L-363	Haematopoietic And Lymphoid Tissue	Lymphoid Neoplasm	0.262419	0.612512	0.287396	-1.64043	KB-metabolic
L-428	Haematopoietic And Lymphoid Tissue	Lymphoid Neoplasm	0.203114	0.842762	-0.32287	1.91788	Glycolytic
L-540	Haematopoietic And Lymphoid Tissue	Lymphoid Neoplasm	0.259511	0.662146	0.257477	-0.873377	KB-metabolic
LAMA-84	Haematopoietic And Lymphoid Tissue	Haematopoietic Neoplasm	0.231794	0.669884	-0.0277475	-0.75379	Inactive
LC-1/sq-SF	Lung	Carcinoma	0.16258	0.687017	-0.739981	-0.489013	Inactive
LCLC-103H	Lung	Carcinoma	0.254868	0.774803	0.209694	0.867634	Mixed
LCLC-97TM1	Lung	Carcinoma	0.252263	0.707445	0.182891	-0.173316	KB-metabolic
Li-7	Liver	Carcinoma	0.24534	0.615841	0.111647	-1.58899	KB-metabolic
LK-2	Lung	Carcinoma	0.394857	0.7317	1.65023	0.201517	Mixed
LMSU	Stomach	Carcinoma	0.254407	0.822769	0.204948	1.60892	Mixed
LN-18	Central Nervous System	Glioma	0.258619	0.774518	0.248297	0.863231	Mixed
LN-229	Central Nervous System	Glioma	0.119906	0.745807	-1.17911	0.419527	Glycolytic
LNCaP clone FGC	Prostate	Carcinoma	0.385269	0.797529	1.55157	1.21885	Mixed
Loucy	Haematopoietic And Lymphoid Tissue	Lymphoid Neoplasm	0.26369	0.770788	0.300473	0.805595	Mixed
LOU-NH91	Lung	Carcinoma	0.0837694	0.639937	-1.55097	-1.2166	Inactive
LoVo	Large Intestine	Carcinoma	0.468505	0.716097	2.40809	-0.039611	KB-metabolic
LOX IMVI	Skin	Malignant Melanoma	0.212335	0.729879	-0.227983	0.173376	Glycolytic
LP-1	Haematopoietic And Lymphoid Tissue	Lymphoid Neoplasm	0.297988	0.582449	0.653415	-2.10503	KB-metabolic
LS1034	Large Intestine	Carcinoma	0.103627	0.604143	-1.34663	-1.76976	Inactive
LS123	Large Intestine	Carcinoma	0.158338	0.691505	-0.783636	-0.419669	Inactive
LS 180	Large Intestine	Carcinoma	0.381757	0.729712	1.51543	0.170789	Mixed
LS411N	Large Intestine	Carcinoma	0.397614	0.747812	1.6786	0.450511	Mixed
LS513	Large Intestine	Carcinoma	0.143969	0.635714	-0.931493	-1.28187	Inactive
LU65	Lung	Carcinoma	0.122521	0.675429	-1.1522	-0.668109	Inactive
LU99	Lung	Carcinoma	0.300206	0.761829	0.676242	0.667129	Mixed
LUDLU-1	Lung	Carcinoma	0.228373	0.771976	-0.0629465	0.823943	Glycolytic
LXF-289	Lung	Carcinoma	0.23279	0.753848	-0.0174976	0.543795	Glycolytic
M059K	Central Nervous System	Glioma	0.257882	0.739124	0.240711	0.316254	Mixed
M-07e	Haematopoietic And Lymphoid Tissue	Haematopoietic Neoplasm	0.327217	0.713941	0.954195	-0.0729271	KB-metabolic
Malme-3M	Skin	Malignant Melanoma	0.265196	0.76441	0.315978	0.707018	Mixed
MC116	Haematopoietic And Lymphoid Tissue	Lymphoid Neoplasm	0.263362	0.702424	0.297104	-0.250914	KB-metabolic
MCAS	Ovary	Carcinoma	0.238019	0.717496	0.0363176	-0.0179871	KB-metabolic
MCF7	Breast	Carcinoma	0.390351	0.704486	1.60386	-0.219048	KB-metabolic	23082722, 29942509
MDA-MB-134-VI	Breast	Carcinoma	0.276984	0.572837	0.437273	-2.25357	KB-metabolic
MDA-MB-157	Breast	Carcinoma	0.304215	0.640309	0.717496	-1.21085	KB-metabolic
MDA-MB-175-VII	Breast	Carcinoma	0.367868	0.686165	1.3725	-0.502183	KB-metabolic
MDA-MB-231	Breast	Carcinoma	0.235597	0.817324	0.0113925	1.52477	Mixed	23082722, 29942509
MDA-MB-361	Breast	Carcinoma	0.245921	0.752889	0.117628	0.528978	Mixed
MDA-MB-415	Breast	Carcinoma	0.565052	0.633727	3.40159	-1.31257	KB-metabolic
MDA-MB-435S	Skin	Malignant Melanoma	0.316507	0.706665	0.843983	-0.18537	KB-metabolic
MDA-MB-436	Breast	Carcinoma	0.202741	0.777836	-0.326705	0.914515	Glycolytic
MDA-MB-453	Breast	Carcinoma	0.253656	0.733104	0.197223	0.223219	Mixed
MDA-MB-468	Breast	Carcinoma	0.212411	0.648355	-0.227202	-1.08651	Inactive	23082722, 29942509
MDA PCa 2b	Prostate	Carcinoma	0.470706	0.665208	2.43074	-0.826052	KB-metabolic
MDST8	Large Intestine	Carcinoma	0.331596	0.761852	0.999248	0.667486	Mixed
ME-1	Haematopoietic And Lymphoid Tissue	Haematopoietic Neoplasm	0.196633	0.731391	-0.389564	0.19674	Glycolytic
MEC-1	Haematopoietic And Lymphoid Tissue	Lymphoid Neoplasm	0.277262	0.771519	0.440137	0.816879	Mixed
MEC-2	Haematopoietic And Lymphoid Tissue	Lymphoid Neoplasm	0.263868	0.775311	0.302303	0.875489	Mixed
MEG-01	Haematopoietic And Lymphoid Tissue	Haematopoietic Neoplasm	0.13328	0.636383	-1.04149	-1.27153	Inactive
MEL-HO	Skin	Malignant Melanoma	0.232168	0.755446	-0.0239004	0.568492	Glycolytic
MEL-JUSO	Skin	Malignant Melanoma	0.131946	0.815531	-1.05522	1.49705	Glycolytic
MeWo	Skin	Malignant Melanoma	0.197571	0.8357	-0.379914	1.80875	Glycolytic
MFE-280	Endometrium	Carcinoma	0.337865	0.637061	1.06376	-1.26105	KB-metabolic
MFE-296	Endometrium	Carcinoma	0.32039	0.702734	0.883937	-0.246134	KB-metabolic
MFE-319	Endometrium	Carcinoma	0.292153	0.750828	0.59337	0.497123	Mixed
MG-63	Bone	Osteosarcoma	0.144872	0.725609	-0.922205	0.107385	Glycolytic
MHH-CALL-2	Haematopoietic And Lymphoid Tissue	Lymphoid Neoplasm	0.252664	0.735536	0.187019	0.2608	Mixed
MHH-CALL-3	Haematopoietic And Lymphoid Tissue	Lymphoid Neoplasm	0.195909	0.67133	-0.397011	-0.731453	Inactive
MHH-CALL-4	Haematopoietic And Lymphoid Tissue	Lymphoid Neoplasm	0.207184	0.678271	-0.280986	-0.624188	Inactive
MHH-ES-1	Bone	Ewings Sarcoma-Peripheral Primitive Neuroectodermal Tumour	0.329292	0.755832	0.975544	0.574465	Mixed
MHH-NB-11	Autonomic Ganglia	Neuroblastoma	0.122246	0.738186	-1.15503	0.301749	Glycolytic
MIA PaCa-2	Pancreas	Carcinoma	0.193518	0.755682	-0.421616	0.572141	Glycolytic
Mino	Haematopoietic And Lymphoid Tissue	Lymphoid Neoplasm	0.283541	0.717436	0.504755	-0.01892	KB-metabolic
MJ	Haematopoietic And Lymphoid Tissue	Lymphoid Neoplasm	0.341724	0.765393	1.10348	0.722218	Mixed
MKN1	Stomach	Carcinoma	0.302696	0.670138	0.701867	-0.749871	KB-metabolic
MKN-45	Stomach	Carcinoma	0.349426	0.784603	1.18273	1.01908	Mixed
MKN74	Stomach	Carcinoma	0.000851941	0.620624	-2.40422	-1.51507	Inactive
MKN7	Stomach	Carcinoma	0.299976	0.741361	0.673869	0.350826	Mixed
ML-1	Thyroid	Carcinoma	0.130134	0.789212	-1.07386	1.09032	Glycolytic
MM1-S	Haematopoietic And Lymphoid Tissue	Lymphoid Neoplasm	0.29319	0.665491	0.604044	-0.821689	KB-metabolic
MOLM-13	Haematopoietic And Lymphoid Tissue	Haematopoietic Neoplasm	0.279567	0.661784	0.463856	-0.878968	KB-metabolic
MOLM-16	Haematopoietic And Lymphoid Tissue	Haematopoietic Neoplasm	0.160905	0.687285	-0.757215	-0.48488	Inactive
MOLM-6	Haematopoietic And Lymphoid Tissue	Haematopoietic Neoplasm	0.305233	0.818808	0.727972	1.54769	Mixed
MOLP-2	Haematopoietic And Lymphoid Tissue	Lymphoid Neoplasm	0.248137	0.752927	0.140434	0.529569	Mixed
MOLP-8	Haematopoietic And Lymphoid Tissue	Lymphoid Neoplasm	0.352136	0.703564	1.21061	-0.233297	KB-metabolic
MOLT-13	Haematopoietic And Lymphoid Tissue	Lymphoid Neoplasm	-0.0224572	0.713051	-2.64408	-0.0866849	Inactive
MOLT-16	Haematopoietic And Lymphoid Tissue	Lymphoid Neoplasm	0.286402	0.772166	0.534193	0.826882	Mixed
MOLT-4	Haematopoietic And Lymphoid Tissue	Lymphoid Neoplasm	0.281811	0.718083	0.48695	-0.00891981	KB-metabolic
MONO-MAC-1	Haematopoietic And Lymphoid Tissue	Haematopoietic Neoplasm	0.30667	0.740201	0.742757	0.332899	Mixed
MONO-MAC-6	Haematopoietic And Lymphoid Tissue	Haematopoietic Neoplasm	0.225593	0.72769	-0.0915524	0.139552	Glycolytic
MOR/CPR	Lung	Carcinoma	0.0634744	0.66273	-1.75981	-0.864352	Inactive
MOTN-1	Haematopoietic And Lymphoid Tissue	Lymphoid Neoplasm	0.306525	0.758124	0.74126	0.609877	Mixed
MPP 89	Pleura	Mesothelioma	0.239729	0.636677	0.0539142	-1.26698	KB-metabolic
MSTO-211H	Pleura	Mesothelioma	0.241749	0.737548	0.074697	0.291901	Mixed
MUTZ-5	Haematopoietic And Lymphoid Tissue	Lymphoid Neoplasm	0.279564	0.772546	0.463823	0.832761	Mixed
MV-4-11	Haematopoietic And Lymphoid Tissue	Haematopoietic Neoplasm	0.289549	0.751267	0.56657	0.503907	Mixed
NALM-19	Haematopoietic And Lymphoid Tissue	Lymphoid Neoplasm	0.336672	0.745021	1.05149	0.407384	Mixed
NALM-1	Haematopoietic And Lymphoid Tissue	Haematopoietic Neoplasm	0.246897	0.690689	0.127672	-0.432278	KB-metabolic
NALM-6	Haematopoietic And Lymphoid Tissue	Lymphoid Neoplasm	0.234167	0.753542	-0.00332855	0.539064	Glycolytic
NB-1	Autonomic Ganglia	Neuroblastoma	0.182814	0.849757	-0.531762	2.02599	Glycolytic
NB-4	Haematopoietic And Lymphoid Tissue	Haematopoietic Neoplasm	0.196942	0.713633	-0.386383	-0.0776986	Inactive
NCI-H1048	Lung	Carcinoma	0.275	0.758593	0.416858	0.617134	Mixed
NCI-H1092	Lung	Carcinoma	0.282194	0.670962	0.490891	-0.737138	KB-metabolic
NCI-H1105	Lung	Carcinoma	0.281603	0.705288	0.484808	-0.206664	KB-metabolic
NCI-H1155	Lung	Carcinoma	0.229341	0.707998	-0.0529824	-0.164772	Inactive
NCI-H1184	Lung	Carcinoma	0.251023	0.634584	0.170129	-1.29932	KB-metabolic
NCI-H1299	Lung	Carcinoma	0.029148	0.695428	-2.11304	-0.359039	Inactive
NCI-H1339	Lung	Carcinoma	0.230946	0.820919	-0.0364734	1.58033	Glycolytic
NCI-H1341	Lung	Carcinoma	0.214124	0.748443	-0.209573	0.460259	Glycolytic
NCI-H1355	Lung	Carcinoma	0.137202	0.656725	-1.00113	-0.957162	Inactive
NCI-H1373	Lung	Carcinoma	0.1765	0.775831	-0.596736	0.883518	Glycolytic
NCI-H1385	Lung	Carcinoma	0.340561	0.75712	1.09151	0.594365	Mixed
NCI-H1395	Lung	Carcinoma	0.65037	0.736175	4.27955	0.27068	Mixed
NCI-H1435	Lung	Carcinoma	-0.0231608	0.741837	-2.65132	0.358181	Glycolytic
NCI-H1436	Lung	Carcinoma	0.292209	0.710178	0.593951	-0.131089	KB-metabolic
NCI-H1437	Lung	Carcinoma	0.137805	0.704576	-0.994926	-0.217657	Inactive
NCI-H146	Lung	Carcinoma	0.330596	0.841303	0.988962	1.89534	Mixed
NCI-H1563	Lung	Carcinoma	0.252564	0.692701	0.185985	-0.401175	KB-metabolic
NCI-H1568	Lung	Carcinoma	0.136675	0.659197	-1.00655	-0.918947	Inactive
NCI-H1573	Lung	Carcinoma	0.20257	0.699159	-0.328474	-0.301373	Inactive
NCI-H1581	Lung	Carcinoma	0.320679	0.662942	0.886914	-0.861082	KB-metabolic
NCI-H1618	Lung	Carcinoma	0.225475	0.550279	-0.0927713	-2.60219	Inactive
NCI-H1623	Lung	Carcinoma	0.0812049	0.627175	-1.57736	-1.41383	Inactive
NCI-H1648	Lung	Carcinoma	0.210753	0.708548	-0.244266	-0.15627	Inactive
NCI-H1650	Lung	Carcinoma	0.165107	0.701743	-0.713975	-0.261447	Inactive
NCI-H1651	Lung	Carcinoma	0.362372	0.625518	1.31595	-1.43944	KB-metabolic
NCI-H1666	Lung	Carcinoma	0.147568	0.657814	-0.894462	-0.940334	Inactive
NCI-H1693	Lung	Carcinoma	0.183304	0.592936	-0.52672	-1.94296	Inactive
NCI-H1694	Lung	Carcinoma	0.188153	0.689552	-0.476825	-0.449841	Inactive
NCI-H1703	Lung	Carcinoma	0.116816	0.638078	-1.21091	-1.24533	Inactive
NCI-H1734	Lung	Carcinoma	0.303261	0.691542	0.707677	-0.419089	KB-metabolic
NCI-H1755	Lung	Carcinoma	0.14413	0.736634	-0.929834	0.277774	Glycolytic
NCI-H1781	Lung	Carcinoma	0.175688	0.653676	-0.605089	-1.00428	Inactive
NCI-H1792	Lung	Carcinoma	0.244776	0.730612	0.105844	0.184704	Mixed
NCI-H1793	Lung	Carcinoma	0.280452	0.772045	0.47296	0.825013	Mixed
NCI-H1836	Lung	Carcinoma	0.404696	0.678847	1.75148	-0.61528	KB-metabolic
NCI-H1838	Lung	Carcinoma	0.304748	0.782224	0.722975	0.98232	Mixed
NCI-H1869	Lung	Carcinoma	0.213766	0.752387	-0.213254	0.521212	Glycolytic
NCI-H1876	Lung	Carcinoma	0.306612	0.731075	0.742158	0.191853	Mixed
NCI-H1915	Lung	Carcinoma	0.294654	0.734339	0.619109	0.242306	Mixed
NCI-H1930	Lung	Carcinoma	0.260199	0.698575	0.264549	-0.310402	KB-metabolic
NCI-H1944	Lung	Carcinoma	0.288086	0.649246	0.551518	-1.07273	KB-metabolic
NCI-H1963	Lung	Carcinoma	0.252222	0.738841	0.182465	0.311869	Mixed
NCI-H196	Lung	Carcinoma	0.278763	0.669441	0.455587	-0.760638	KB-metabolic
NCI-H1975	Lung	Carcinoma	0.176873	0.764899	-0.592903	0.714581	Glycolytic
NCI-H2009	Lung	Carcinoma	0.279722	0.809416	0.465451	1.40256	Mixed
NCI-H2023	Lung	Carcinoma	0.200402	0.696099	-0.350776	-0.348658	Inactive
NCI-H2029	Lung	Carcinoma	0.2717	0.660077	0.382906	-0.90536	KB-metabolic
NCI-H2030	Lung	Carcinoma	0.13279	0.742373	-1.04653	0.36646	Glycolytic
NCI-H2052	Pleura	Mesothelioma	0.253592	0.749638	0.196565	0.478727	Mixed
NCI-H2066	Lung	Carcinoma	0.255659	0.515929	0.217834	-3.13304	KB-metabolic
NCI-H2081	Lung	Carcinoma	0.426246	0.84719	1.97324	1.98631	Mixed
NCI-H2085	Lung	Carcinoma	0.180283	0.67308	-0.55781	-0.704407	Inactive
NCI-H2087	Lung	Carcinoma	0.344319	0.726799	1.13018	0.125774	Mixed
NCI-H209	Lung	Carcinoma	0.221157	0.740905	-0.137198	0.343776	Glycolytic
NCI-H2106	Lung	Carcinoma	0.22443	0.677501	-0.103523	-0.636088	Inactive
NCI-H2110	Lung	Carcinoma	0.308252	0.712726	0.759038	-0.0917094	KB-metabolic
NCI-H211	Lung	Carcinoma	0.203917	0.687993	-0.314607	-0.473941	Inactive
NCI-H2122	Lung	Carcinoma	0.386745	0.697498	1.56676	-0.32705	KB-metabolic
NCI-H2126	Lung	Carcinoma	0.0353586	0.694303	-2.04913	-0.376417	Inactive
NCI-H2141	Lung	Carcinoma	0.193942	0.811073	-0.417258	1.42816	Glycolytic
NCI-H2170	Lung	Carcinoma	0.314524	0.736214	0.823574	0.271272	Mixed
NCI-H2171	Lung	Carcinoma	0.315842	0.775271	0.837137	0.874872	Mixed
NCI-H2172	Lung	Carcinoma	0.138637	0.65178	-0.986365	-1.03358	Inactive
NCI-H2196	Lung	Carcinoma	0.264237	0.688463	0.306106	-0.46667	KB-metabolic
NCI-H2227	Lung	Carcinoma	0.256966	0.749741	0.231288	0.480319	Mixed
NCI-H2228	Lung	Carcinoma	0.315727	0.696783	0.835953	-0.338087	KB-metabolic
NCI-H226	Lung	Carcinoma	0.103711	0.681222	-1.34576	-0.578577	Inactive
NCI-H2286	Lung	Carcinoma	0.172997	0.72978	-0.632787	0.171843	Glycolytic
NCI-H2291	Lung	Carcinoma	0.173709	0.741735	-0.62546	0.356608	Glycolytic
NCI-H2342	Lung	Carcinoma	0.147867	0.571339	-0.891387	-2.27672	Inactive
NCI-H2347	Lung	Carcinoma	0.241675	0.705259	0.0739301	-0.207103	KB-metabolic
NCI-H23	Lung	Carcinoma	0.100219	0.727569	-1.38169	0.137676	Glycolytic
NCI-H2405	Lung	Carcinoma	0.0344397	0.723237	-2.05859	0.0707249	Glycolytic
NCI-H2444	Lung	Carcinoma	0.186767	0.841276	-0.49109	1.89492	Glycolytic
NCI-H2452	Pleura	Mesothelioma	0.10587	0.731027	-1.32355	0.191115	Glycolytic
NCI-H28	Pleura	Mesothelioma	-0.0459811	0.811478	-2.88615	1.43442	Glycolytic
NCI-H322	Lung	Carcinoma	0.127079	0.665249	-1.1053	-0.825424	Inactive
NCI-H358	Lung	Carcinoma	0.157608	0.720094	-0.791148	0.0221513	Glycolytic
NCI-H441	Lung	Carcinoma	0.0319595	0.78597	-2.08411	1.04021	Glycolytic
NCI-H446	Lung	Carcinoma	0.295652	0.784819	0.629375	1.02242	Mixed
NCI-H460	Lung	Carcinoma	0.23272	0.701735	-0.0182197	-0.261566	Inactive
NCI-H508	Large Intestine	Carcinoma	0.291347	0.62057	0.585072	-1.5159	KB-metabolic
NCI-H510	Lung	Carcinoma	0.417807	0.639714	1.88639	-1.22004	KB-metabolic
NCI-H520	Lung	Carcinoma	0.382671	0.721603	1.52483	0.0454823	Mixed
NCI-H522	Lung	Carcinoma	0.126983	0.589741	-1.10629	-1.99234	Inactive
NCI-H524	Lung	Carcinoma	0.28866	0.71097	0.557432	-0.118851	KB-metabolic
NCI-H526	Lung	Carcinoma	0.281566	0.723425	0.484428	0.0736341	Mixed
NCI-H596	Lung	Carcinoma	0.247283	0.74259	0.131642	0.369813	Mixed
NCI-H647	Lung	Carcinoma	0.320786	0.718746	0.888013	0.00132907	Mixed
NCI-H650	Lung	Carcinoma	0.189495	0.77645	-0.46302	0.893093	Glycolytic
NCI-H660	Prostate	Carcinoma	0.221153	0.613782	-0.137243	-1.6208	Inactive
NCI-H661	Lung	Carcinoma	0.130186	0.65227	-1.07332	-1.026	Inactive
NCI-H69	Lung	Carcinoma	0.172178	0.694926	-0.641211	-0.36679	Inactive
NCI-H716	Large Intestine	Carcinoma	0.443441	0.776961	2.15017	0.900992	Mixed
NCI-H727	Lung	Carcinoid-Endocrine Tumour	0.115104	0.735796	-1.22852	0.264817	Glycolytic
NCI-H747	Large Intestine	Carcinoma	0.171598	0.671248	-0.647184	-0.732715	Inactive
NCI-H810	Lung	Carcinoma	0.537377	0.757414	3.11681	0.598901	Mixed
NCI-H82	Lung	Carcinoma	0.137227	0.792538	-1.00087	1.14172	Glycolytic
NCI-H838	Lung	Carcinoma	0.216955	0.686203	-0.180446	-0.501596	Inactive
NCI-H841	Lung	Carcinoma	0.255423	0.62956	0.215407	-1.37696	KB-metabolic
NCI-H854	Lung	Carcinoma	0.388348	0.798868	1.58325	1.23955	Mixed
NCI-H889	Lung	Carcinoma	0.389606	0.791773	1.5962	1.12989	Mixed
NCI-H929	Haematopoietic And Lymphoid Tissue	Lymphoid Neoplasm	0.251049	0.684701	0.1704	-0.524816	KB-metabolic
NCI-N87	Stomach	Carcinoma	0.174606	0.670157	-0.616224	-0.74957	Inactive
NCO2	Haematopoietic And Lymphoid Tissue	Haematopoietic Neoplasm	0.333467	0.601262	1.01851	-1.81429	KB-metabolic
NH-6	Autonomic Ganglia	Neuroblastoma	0.140829	0.744861	-0.963801	0.404906	Glycolytic
NIH:OVCAR-3	Ovary	Carcinoma	0.264418	0.608715	0.307968	-1.69912	KB-metabolic
NMC-G1	Central Nervous System	Glioma	0.299394	0.766494	0.667883	0.739233	Mixed
NOMO-1	Haematopoietic And Lymphoid Tissue	Haematopoietic Neoplasm	0.34771	0.701452	1.16507	-0.265943	KB-metabolic
NU-DHL-1	Haematopoietic And Lymphoid Tissue	Lymphoid Neoplasm	0.328479	0.85545	0.967175	2.11397	Mixed
NU-DUL-1	Haematopoietic And Lymphoid Tissue	Lymphoid Neoplasm	0.28561	0.720036	0.526039	0.0212571	Mixed
NUGC-2	Stomach	Carcinoma	0.106105	0.717186	-1.32113	-0.0227829	Inactive
NUGC-3	Stomach	Carcinoma	0.094322	0.737256	-1.44238	0.287384	Glycolytic
NUGC-4	Stomach	Carcinoma	0.0708273	0.765929	-1.68415	0.730495	Glycolytic
OAW28	Ovary	Carcinoma	0.345671	0.635869	1.14409	-1.27947	KB-metabolic
OAW42	Ovary	Carcinoma	0.00778482	0.693237	-2.33288	-0.392891	Inactive
OC 314	Ovary	Carcinoma	0.283322	0.689649	0.502493	-0.448352	KB-metabolic
OC 316	Ovary	Carcinoma	0.230241	0.731215	-0.0437275	0.194017	Glycolytic
OCI-AML2	Haematopoietic And Lymphoid Tissue	Haematopoietic Neoplasm	0.299365	0.685717	0.667583	-0.509108	KB-metabolic
OCI-AML3	Haematopoietic And Lymphoid Tissue	Haematopoietic Neoplasm	0.302596	0.856563	0.700832	2.13116	Mixed
OCI-AML5	Haematopoietic And Lymphoid Tissue	Haematopoietic Neoplasm	0.370228	0.792872	1.39679	1.14688	Mixed
OCI-LY-19	Haematopoietic And Lymphoid Tissue	Lymphoid Neoplasm	0.206277	0.86857	-0.290322	2.31673	Glycolytic
OCI-LY3	Haematopoietic And Lymphoid Tissue	Lymphoid Neoplasm	0.157988	0.683799	-0.787237	-0.538747	Inactive
OCI-M1	Haematopoietic And Lymphoid Tissue	Haematopoietic Neoplasm	0.256741	0.628331	0.228968	-1.39596	KB-metabolic
OCUM-1	Stomach	Carcinoma	0.155605	0.667589	-0.811755	-0.789266	Inactive
OE19	Oesophagus	Carcinoma	0.21586	0.714592	-0.191712	-0.0628665	Inactive
OE33	Oesophagus	Other	0.2067	0.76017	-0.285968	0.641504	Glycolytic
ONS-76	Central Nervous System	Primitive Neuroectodermal Tumour-Medulloblastoma	0.103366	0.659351	-1.34931	-0.916581	Inactive
OPM-2	Haematopoietic And Lymphoid Tissue	Lymphoid Neoplasm	0.275936	0.687488	0.426489	-0.48174	KB-metabolic
OUMS-23	Large Intestine	Carcinoma	0.132155	0.616858	-1.05306	-1.57326	Inactive
OUMS-27	Bone	Chondrosarcoma	0.193995	0.637612	-0.416709	-1.25254	Inactive
OV56	Ovary	Carcinoma	0.208926	0.72801	-0.263059	0.144488	Glycolytic
OV7	Ovary	Carcinoma	0.130434	0.716739	-1.07077	-0.0296963	Inactive
OV-90	Ovary	Carcinoma	0.0846722	0.703807	-1.54168	-0.229539	Inactive
OVCAR-4	Ovary	Carcinoma	0.235391	0.742819	0.00926956	0.373346	Mixed
OVCAR-8	Ovary	Carcinoma	0.236919	0.75895	0.0249961	0.622647	Mixed
OVK18	Ovary	Carcinoma	0.269086	0.725609	0.355999	0.107383	Mixed
OVKATE	Ovary	Carcinoma	0.35515	0.716331	1.24164	-0.0359972	KB-metabolic
OVMANA	Ovary	Carcinoma	0.0916553	0.857354	-1.46982	2.14339	Glycolytic
OVSAHO	Ovary	Carcinoma	0.323844	0.689971	0.91948	-0.443375	KB-metabolic
OVTOKO	Ovary	Carcinoma	0.0953185	0.827668	-1.43212	1.68463	Glycolytic
P12-ICHIKAWA	Haematopoietic And Lymphoid Tissue	Lymphoid Neoplasm	0.259283	0.753619	0.255127	0.540262	Mixed
P31/FUJ	Haematopoietic And Lymphoid Tissue	Haematopoietic Neoplasm	0.317466	0.678891	0.853846	-0.614597	KB-metabolic
P3HR-1	Haematopoietic And Lymphoid Tissue	Lymphoid Neoplasm	0.297607	0.721615	0.649492	0.045663	Mixed
Panc 02.03	Pancreas	Carcinoma	0.165264	0.745442	-0.712358	0.413885	Glycolytic
Panc 02.13	Pancreas	Carcinoma	0.131127	0.677948	-1.06364	-0.629179	Inactive
Panc 03.27	Pancreas	Carcinoma	0.137396	0.721845	-0.999132	0.0492108	Glycolytic
Panc 04.03	Pancreas	Carcinoma	0.237841	0.747261	0.0344823	0.442007	Mixed
Panc 05.04	Pancreas	Carcinoma	0.220393	0.717032	-0.145061	-0.0251654	Inactive
Panc 08.13	Pancreas	Carcinoma	0.181345	0.737358	-0.546881	0.288959	Glycolytic
Panc 10.05	Pancreas	Carcinoma	0.0544737	0.685126	-1.85243	-0.518247	Inactive
PANC-1	Pancreas	Carcinoma	0.0843265	0.637816	-1.54524	-1.24939	Inactive
PA-TU-8902	Pancreas	Carcinoma	0.073182	0.670551	-1.65992	-0.743488	Inactive
PA-TU-8988S	Pancreas	Carcinoma	0.472571	0.597139	2.44994	-1.87801	KB-metabolic
PA-TU-8988T	Pancreas	Carcinoma	0.267415	0.73938	0.338809	0.320211	Mixed
PC-14	Lung	Carcinoma	0.257961	0.708316	0.241522	-0.15986	KB-metabolic
PC-3	Prostate	Carcinoma	0.117915	0.779674	-1.1996	0.942912	Glycolytic
PCM6	Haematopoietic And Lymphoid Tissue	Lymphoid Neoplasm	0.30181	0.496594	0.692744	-3.43185	KB-metabolic
PE/CA-PJ15	Upper Aerodigestive Tract	Carcinoma	0.189776	0.682299	-0.460121	-0.561932	Inactive
PE/CA-PJ34 (clone C12)	Upper Aerodigestive Tract	Carcinoma	0.136222	0.705609	-1.01121	-0.201701	Inactive
PE/CA-PJ41 (clone D2)	Upper Aerodigestive Tract	Carcinoma	0.203662	0.747422	-0.317233	0.444491	Glycolytic
PE/CA-PJ49	Upper Aerodigestive Tract	Carcinoma	0.186515	0.757075	-0.493676	0.593664	Glycolytic
PEER	Haematopoietic And Lymphoid Tissue	Lymphoid Neoplasm	0.319623	0.713712	0.876047	-0.0764712	KB-metabolic
PF-382	Haematopoietic And Lymphoid Tissue	Lymphoid Neoplasm	0.200128	0.754963	-0.353596	0.561027	Glycolytic
Pfeiffer	Haematopoietic And Lymphoid Tissue	Lymphoid Neoplasm	0.266725	0.749179	0.331704	0.471643	Mixed
PK-1	Pancreas	Carcinoma	0.223863	0.712226	-0.109356	-0.0994394	Inactive
PK-45H	Pancreas	Carcinoma	0.228126	0.732903	-0.0654891	0.220113	Glycolytic
PK-59	Pancreas	Carcinoma	0.173936	0.641416	-0.623128	-1.19374	Inactive
PL-21	Haematopoietic And Lymphoid Tissue	Haematopoietic Neoplasm	0.257418	0.682346	0.235937	-0.561203	KB-metabolic
PL45	Pancreas	Carcinoma	0.01494	0.667789	-2.25925	-0.786178	Inactive
PLC/PRF/5	Liver	Carcinoma	0.128358	0.612419	-1.09214	-1.64187	Inactive
PSN1	Pancreas	Carcinoma	0.215573	0.78647	-0.194662	1.04794	Glycolytic
QGP-1	Pancreas	Carcinoma	0.218765	0.72899	-0.161815	0.15964	Glycolytic
Raji	Haematopoietic And Lymphoid Tissue	Lymphoid Neoplasm	0.328223	0.670623	0.964539	-0.742368	KB-metabolic
RCC10RGB	Kidney	Carcinoma	0.0140373	0.843582	-2.26854	1.93056	Glycolytic
RCH-ACV	Haematopoietic And Lymphoid Tissue	Lymphoid Neoplasm	0.274779	0.746455	0.414591	0.429542	Mixed
RCM-1	Large Intestine	Carcinoma	0.149477	0.687426	-0.87481	-0.482695	Inactive
RD-ES	Bone	Ewings Sarcoma-Peripheral Primitive Neuroectodermal Tumour	0.275908	0.799095	0.426208	1.24305	Mixed
RD	Soft Tissue	Rhabdomyosarcoma	0.247976	0.683744	0.138778	-0.539606	KB-metabolic
REC-1	Haematopoietic And Lymphoid Tissue	Lymphoid Neoplasm	0.235859	0.750128	0.0140898	0.486301	Mixed
Reh	Haematopoietic And Lymphoid Tissue	Lymphoid Neoplasm	0.28618	0.691282	0.53191	-0.423104	KB-metabolic
RERF-GC-1B	Stomach	Carcinoma	0.194731	0.539982	-0.409137	-2.76133	Inactive
RERF-LC-Ad1	Lung	Carcinoma	0.244283	0.752216	0.100776	0.518575	Mixed
RERF-LC-Ad2	Lung	Carcinoma	0.176175	0.722022	-0.600083	0.0519489	Glycolytic
RERF-LC-AI	Lung	Carcinoma	0.201868	0.684713	-0.335697	-0.524631	Inactive
RERF-LC-KJ	Lung	Carcinoma	0.257661	0.5662	0.238438	-2.35615	KB-metabolic
RERF-LC-MS	Lung	Carcinoma	0.0946633	0.667448	-1.43887	-0.791437	Inactive
RERF-LC-Sq1	Lung	Carcinoma	0.194216	0.720512	-0.414437	0.0286212	Glycolytic
RH-41	Soft Tissue	Rhabdomyosarcoma	0.345489	0.604656	1.14222	-1.76183	KB-metabolic
RI-1	Haematopoietic And Lymphoid Tissue	Lymphoid Neoplasm	0.199426	0.75138	-0.360823	0.505653	Glycolytic
RKN	Soft Tissue	Leiomyosarcoma	0.285881	0.674897	0.528832	-0.676331	KB-metabolic
RKO	Large Intestine	Carcinoma	0.28685	0.70857	0.538797	-0.155938	KB-metabolic
RL95-2	Endometrium	Carcinoma	0.121835	0.654227	-1.15926	-0.995761	Inactive
RL	Haematopoietic And Lymphoid Tissue	Lymphoid Neoplasm	0.307176	0.744586	0.747961	0.400667	Mixed
RMG-I	Ovary	Carcinoma	0.343846	0.669526	1.12531	-0.759335	KB-metabolic
RMUG-S	Ovary	Carcinoma	0.22552	0.598717	-0.0923056	-1.85363	Inactive
RPMI 6666	Haematopoietic And Lymphoid Tissue	Lymphoid Neoplasm	0.324582	0.722892	0.927079	0.0653943	Mixed
RPMI-7951	Skin	Malignant Melanoma	0.234559	0.742771	0.000708102	0.372604	Mixed
RPMI 8226	Haematopoietic And Lymphoid Tissue	Lymphoid Neoplasm	0.371395	0.735421	1.4088	0.259017	Mixed
RPMI-8402	Haematopoietic And Lymphoid Tissue	Lymphoid Neoplasm	0.260824	0.762602	0.270984	0.67908	Mixed
RS4;11	Haematopoietic And Lymphoid Tissue	Lymphoid Neoplasm	0.352702	0.661823	1.21644	-0.878371	KB-metabolic
RT112/84	Urinary Tract	Carcinoma	0.0921483	0.704359	-1.46475	-0.221015	Inactive
RT-112	Urinary Tract	Carcinoma	0.0793405	0.712473	-1.59654	-0.0956139	Inactive
RT4	Urinary Tract	Carcinoma	0.241523	0.670488	0.072374	-0.744468	KB-metabolic
RVH-421	Skin	Malignant Melanoma	0.25432	0.882872	0.204058	2.53775	Mixed
S-117	Soft Tissue	Sarcoma	0.0973847	0.853484	-1.41086	2.08358	Glycolytic
SBC-5	Lung	Carcinoma	0.0158127	0.618189	-2.25027	-1.5527	Inactive
SCaBER	Urinary Tract	Carcinoma	0.0468963	0.684062	-1.93041	-0.534693	Inactive
SCC-15	Upper Aerodigestive Tract	Carcinoma	0.117561	0.774166	-1.20324	0.857786	Glycolytic
SCC-25	Upper Aerodigestive Tract	Carcinoma	0.154443	0.68499	-0.82371	-0.520345	Inactive
SCC-4	Upper Aerodigestive Tract	Carcinoma	0.188718	0.701684	-0.471008	-0.262356	Inactive
SCC-9	Upper Aerodigestive Tract	Carcinoma	0.130041	0.694506	-1.07482	-0.373285	Inactive
SCLC-21H	Lung	Carcinoma	0.375391	0.801657	1.44992	1.28265	Mixed
SEM	Haematopoietic And Lymphoid Tissue	Lymphoid Neoplasm	0.307092	0.704544	0.747099	-0.218157	KB-metabolic
Set-2	Haematopoietic And Lymphoid Tissue	Haematopoietic Neoplasm	0.262501	0.714156	0.288244	-0.0696087	KB-metabolic
SF126	Central Nervous System	Glioma	0.212805	0.801303	-0.223148	1.27718	Glycolytic
SF-295	Central Nervous System	Glioma	0.187428	0.707886	-0.484289	-0.166502	Inactive
SH-10-TC	Stomach	Carcinoma	-0.0231293	0.702293	-2.65099	-0.252945	Inactive
SH-4	Skin	Malignant Melanoma	0.151502	0.874307	-0.853978	2.40539	Glycolytic
SHP-77	Lung	Carcinoma	0.325373	0.735276	0.93522	0.25678	Mixed
SH-SY5Y	Autonomic Ganglia	Neuroblastoma	0.174546	0.815426	-0.616851	1.49543	Glycolytic	26053068, 29029389, 26959744
SIG-M5	Haematopoietic And Lymphoid Tissue	Haematopoietic Neoplasm	0.279851	0.801526	0.466779	1.28061	Mixed
SIMA	Autonomic Ganglia	Neuroblastoma	0.144449	0.814667	-0.92655	1.48371	Glycolytic
SJRH30	Soft Tissue	Rhabdomyosarcoma	0.366288	0.649366	1.35625	-1.07088	KB-metabolic
SJSA-1	Bone	Osteosarcoma	0.184598	0.694897	-0.513411	-0.367236	Inactive
SK-BR-3	Breast	Carcinoma	0.134224	0.679222	-1.03177	-0.609488	Inactive
SK-CO-1	Large Intestine	Carcinoma	0.162181	0.689753	-0.744085	-0.44674	Inactive
SK-ES-1	Bone	Ewings Sarcoma-Peripheral Primitive Neuroectodermal Tumour	0.307437	0.793506	0.750652	1.15667	Mixed
SK-HEP-1	Liver	Carcinoma	0.168391	0.767562	-0.68018	0.75574	Glycolytic
SK-LMS-1	Soft Tissue	Sarcoma	0.307698	0.765519	0.753332	0.724158	Mixed
SK-LU-1	Lung	Carcinoma	0.172696	0.70241	-0.635885	-0.251136	Inactive
SKM-1	Haematopoietic And Lymphoid Tissue	Haematopoietic Neoplasm	0.320682	0.673791	0.886939	-0.693418	KB-metabolic
SK-MEL-1	Skin	Malignant Melanoma	0.371569	0.761125	1.41059	0.656259	Mixed
SK-MEL-24	Skin	Malignant Melanoma	0.377939	0.812493	1.47614	1.4501	Mixed
SK-MEL-28	Skin	Malignant Melanoma	0.223437	0.858831	-0.11374	2.16622	Glycolytic
SK-MEL-2	Skin	Malignant Melanoma	0.302874	0.767993	0.703694	0.762399	Mixed
SK-MEL-30	Skin	Malignant Melanoma	0.253605	0.812865	0.196702	1.45586	Mixed
SK-MEL-31	Skin	Malignant Melanoma	0.281048	0.636308	0.479092	-1.27268	KB-metabolic
SK-MEL-3	Skin	Malignant Melanoma	0.306669	0.775905	0.742747	0.884662	Mixed
SK-MEL-5	Skin	Malignant Melanoma	0.18921	0.743662	-0.465946	0.38638	Glycolytic
SK-MES-1	Lung	Carcinoma	0.323513	0.709578	0.916077	-0.140363	KB-metabolic
SK-MM-2	Haematopoietic And Lymphoid Tissue	Lymphoid Neoplasm	0.426465	0.806264	1.97549	1.35384	Mixed
SK-N-AS	Autonomic Ganglia	Neuroblastoma	0.230011	0.723351	-0.0460896	0.0724898	Glycolytic
SK-N-BE(2)	Autonomic Ganglia	Neuroblastoma	0.172419	0.73858	-0.638731	0.307846	Glycolytic	26053068, 29029389, 26959744
SK-N-DZ	Autonomic Ganglia	Neuroblastoma	0.19776	0.750775	-0.377965	0.496306	Glycolytic
SK-N-FI	Autonomic Ganglia	Neuroblastoma	0.209316	0.722993	-0.25905	0.066954	Glycolytic
SK-N-MC	Bone	Ewings Sarcoma-Peripheral Primitive Neuroectodermal Tumour	0.230142	0.718544	-0.0447487	-0.00180286	Inactive
SK-N-SH	Autonomic Ganglia	Neuroblastoma	0.187918	0.760732	-0.479248	0.650177	Glycolytic
SK-OV-3	Ovary	Carcinoma	0.156689	0.634428	-0.800596	-1.30174	Inactive
SK-UT-1	Soft Tissue	Leiomyosarcoma	0.176735	0.769643	-0.594323	0.787899	Glycolytic
SNB-19	Central Nervous System	Glioma	0.280076	0.711138	0.469098	-0.116251	KB-metabolic
SNG-M	Endometrium	Carcinoma	0.130228	0.697641	-1.07289	-0.324841	Inactive
SNU-1040	Large Intestine	Carcinoma	0.46159	0.86609	2.33693	2.2784	Mixed
SNU-1076	Upper Aerodigestive Tract	Carcinoma	0.148795	0.700361	-0.881831	-0.282793	Inactive
SNU-1077	Endometrium	Carcinoma	0.322374	0.750597	0.904351	0.493552	Mixed
SNU-1079	Biliary Tract	Carcinoma	0.130624	0.656618	-1.06881	-0.958813	Inactive
SNU-1105	Central Nervous System	Glioma	0.234901	0.833937	0.00422492	1.7815	Mixed
SNU-1196	Biliary Tract	Carcinoma	0.214324	0.727999	-0.207519	0.144317	Glycolytic
SNU-119	Ovary	Carcinoma	0.202146	0.680525	-0.332831	-0.58935	Inactive
SNU-1214	Upper Aerodigestive Tract	Carcinoma	0.282799	0.753506	0.497118	0.538512	Mixed
SNU-1272	Kidney	Carcinoma	0.100247	0.806335	-1.38141	1.35495	Glycolytic
SNU-16	Stomach	Carcinoma	0.416888	0.648674	1.87694	-1.08157	KB-metabolic
SNU-175	Large Intestine	Carcinoma	0.380106	0.694552	1.49844	-0.372573	KB-metabolic
SNU-182	Liver	Carcinoma	0.303024	0.681124	0.705239	-0.580094	KB-metabolic
SNU-1	Stomach	Carcinoma	0.237101	0.832535	0.0268629	1.75983	Mixed
SNU-201	Central Nervous System	Glioma	0.370278	0.767478	1.39731	0.754437	Mixed
SNU-213	Pancreas	Carcinoma	0.172969	0.735503	-0.633076	0.260283	Glycolytic
SNU-216	Stomach	Carcinoma	0.210513	0.669486	-0.246733	-0.759947	Inactive
SNU-245	Biliary Tract	Carcinoma	0.420355	0.720751	1.91261	0.0323053	Mixed
SNU-283	Large Intestine	Carcinoma	0.440521	0.762084	2.12013	0.671075	Mixed
SNU-308	Biliary Tract	Carcinoma	0.125883	0.682905	-1.11761	-0.552566	Inactive
SNU-324	Pancreas	Carcinoma	0.272458	0.75223	0.390704	0.518796	Mixed
SNU-387	Liver	Carcinoma	0.160728	0.799016	-0.759042	1.24183	Glycolytic
SNU-398	Liver	Carcinoma	0.0717699	0.685338	-1.67445	-0.51496	Inactive
SNU-407	Large Intestine	Carcinoma	0.23418	0.645282	-0.00319332	-1.134	Inactive
SNU-410	Pancreas	Carcinoma	0.171132	0.696433	-0.651976	-0.343498	Inactive
SNU-423	Liver	Carcinoma	0.0589597	0.798117	-1.80627	1.22794	Glycolytic
SNU-449	Liver	Carcinoma	0.186483	0.736079	-0.494009	0.269192	Glycolytic
SNU-466	Central Nervous System	Glioma	0.177559	0.82259	-0.585844	1.60615	Glycolytic
SNU-46	Upper Aerodigestive Tract	Carcinoma	0.295895	0.752773	0.63188	0.527188	Mixed
SNU-475	Liver	Carcinoma	0.155567	0.750744	-0.812143	0.495826	Glycolytic
SNU-478	Biliary Tract	Carcinoma	0.0789354	0.74689	-1.60071	0.436264	Glycolytic
SNU-503	Large Intestine	Carcinoma	0.252092	0.799432	0.181127	1.24826	Mixed
SNU-520	Stomach	Carcinoma	0.0643757	0.650959	-1.75054	-1.04626	Inactive
SNU-5	Stomach	Carcinoma	-0.00696558	0.673482	-2.48466	-0.698186	Inactive
SNU-61	Large Intestine	Carcinoma	0.273865	0.693333	0.405183	-0.391411	KB-metabolic
SNU-620	Stomach	Carcinoma	0.234414	0.762532	-0.000788581	0.677994	Glycolytic
SNU-626	Central Nervous System	Glioma	0.338916	0.636264	1.07458	-1.27337	KB-metabolic
SNU-738	Central Nervous System	Glioma	0.234294	0.79605	-0.00201996	1.19599	Glycolytic
SNU-761	Liver	Carcinoma	0.150792	0.699702	-0.861283	-0.292987	Inactive
SNU-840	Ovary	Carcinoma	0.181542	0.736629	-0.544856	0.27769	Glycolytic
SNU-878	Liver	Carcinoma	0.162778	0.764891	-0.737945	0.714457	Glycolytic
SNU-899	Upper Aerodigestive Tract	Carcinoma	0.180961	0.746228	-0.550836	0.426038	Glycolytic
SNU-C1	Large Intestine	Carcinoma	0.481848	0.671671	2.5454	-0.726176	KB-metabolic
SNU-C2A	Large Intestine	Carcinoma	0.236235	0.580247	0.017951	-2.13907	KB-metabolic
SNU-C4	Large Intestine	Carcinoma	0.417068	0.694915	1.87879	-0.366969	KB-metabolic
SNU-C5	Large Intestine	Carcinoma	0.174329	0.740772	-0.619082	0.341725	Glycolytic
Sq-1	Lung	Carcinoma	0.27696	0.752685	0.437033	0.525821	Mixed
SR-786	Haematopoietic And Lymphoid Tissue	Lymphoid Neoplasm	0.180696	0.642518	-0.553563	-1.17671	Inactive
ST486	Haematopoietic And Lymphoid Tissue	Lymphoid Neoplasm	0.358778	0.693638	1.27897	-0.386691	KB-metabolic
SU.86.86	Pancreas	Carcinoma	0.165697	0.709902	-0.70791	-0.135359	Inactive
SU-DHL-10	Haematopoietic And Lymphoid Tissue	Lymphoid Neoplasm	0.415264	0.73545	1.86023	0.259467	Mixed
SU-DHL-1	Haematopoietic And Lymphoid Tissue	Lymphoid Neoplasm	0.105979	0.780273	-1.32243	0.952171	Glycolytic
SU-DHL-4	Haematopoietic And Lymphoid Tissue	Lymphoid Neoplasm	0.40488	0.821972	1.75337	1.59659	Mixed
SU-DHL-5	Haematopoietic And Lymphoid Tissue	Lymphoid Neoplasm	0.337223	0.858469	1.05715	2.16063	Mixed
SU-DHL-6	Haematopoietic And Lymphoid Tissue	Lymphoid Neoplasm	0.258258	0.713915	0.244584	-0.0733289	KB-metabolic
SU-DHL-8	Haematopoietic And Lymphoid Tissue	Lymphoid Neoplasm	0.266869	0.71832	0.333192	-0.00526626	KB-metabolic
SUIT-2	Pancreas	Carcinoma	0.415517	0.695317	1.86283	-0.360752	KB-metabolic
SUP-B15	Haematopoietic And Lymphoid Tissue	Lymphoid Neoplasm	0.237182	0.663594	0.0276973	-0.850999	KB-metabolic
SUP-HD1	Haematopoietic And Lymphoid Tissue	Lymphoid Neoplasm	0.22766	0.854051	-0.0702835	2.09235	Glycolytic
SUP-M2	Haematopoietic And Lymphoid Tissue	Lymphoid Neoplasm	0.233075	0.703494	-0.0145665	-0.234388	Inactive
SUP-T11	Haematopoietic And Lymphoid Tissue	Lymphoid Neoplasm	0.283503	0.850502	0.504355	2.0375	Mixed
SUP-T1	Haematopoietic And Lymphoid Tissue	Lymphoid Neoplasm	0.249334	0.777576	0.152746	0.910487	Mixed
SW 1088	Central Nervous System	Glioma	0.269875	0.811165	0.36412	1.42958	Mixed
SW1116	Large Intestine	Carcinoma	0.182678	0.65117	-0.533164	-1.043	Inactive
SW 1271	Lung	Carcinoma	0.102104	0.718456	-1.3623	-0.00316115	Inactive
SW 1353	Bone	Chondrosarcoma	0.162769	0.772345	-0.738034	0.829655	Glycolytic
SW1417	Large Intestine	Carcinoma	0.0216453	0.591799	-2.19025	-1.96053	Inactive
SW1463	Large Intestine	Carcinoma	0.218063	0.669299	-0.169044	-0.762832	Inactive
SW 1573	Lung	Carcinoma	0.146045	0.651815	-0.910133	-1.03303	Inactive
SW-1710	Urinary Tract	Carcinoma	0.239582	0.783475	0.052402	1.00166	Mixed
SW 1783	Central Nervous System	Glioma	0.230468	0.764503	-0.0413905	0.708464	Glycolytic
SW 1990	Pancreas	Carcinoma	0.111328	0.665274	-1.26738	-0.825043	Inactive
SW403	Large Intestine	Carcinoma	0.417598	0.604138	1.88424	-1.76985	KB-metabolic
SW480	Large Intestine	Carcinoma	0.238097	0.692731	0.0371171	-0.400709	KB-metabolic	30486639
SW48	Large Intestine	Carcinoma	0.232257	0.771562	-0.0229749	0.817547	Glycolytic
SW579	Thyroid	Carcinoma	0.230289	0.746077	-0.0432324	0.423697	Glycolytic
SW620	Large Intestine	Carcinoma	0.273327	0.722473	0.399646	0.0589218	Mixed
SW 780	Urinary Tract	Carcinoma	0.189372	0.692077	-0.464279	-0.410814	Inactive
SW837	Large Intestine	Carcinoma	0.165044	0.664814	-0.714621	-0.832152	Inactive
SW 900	Lung	Carcinoma	0.201987	0.753294	-0.334464	0.53524	Glycolytic
SW948	Large Intestine	Carcinoma	0.258552	0.717673	0.247601	-0.0152559	KB-metabolic
T1-73	Bone	Osteosarcoma	0.223456	0.691044	-0.113546	-0.426788	Inactive
T24	Urinary Tract	Carcinoma	0.26846	0.803408	0.349557	1.3097	Mixed
T3M-4	Pancreas	Carcinoma	0.214396	0.705174	-0.206778	-0.208417	Inactive
T-47D	Breast	Carcinoma	0.359809	0.552764	1.28958	-2.56378	KB-metabolic	23082722, 29942509
T84	Large Intestine	Carcinoma	0.240326	0.719507	0.0600565	0.0130825	Mixed
T98G	Central Nervous System	Glioma	0.260919	0.76095	0.27196	0.653544	Mixed	21791085
TALL-1	Haematopoietic And Lymphoid Tissue	Lymphoid Neoplasm	0.201141	0.815041	-0.343171	1.48948	Glycolytic
TC-71	Bone	Ewings Sarcoma-Peripheral Primitive Neuroectodermal Tumour	0.263014	0.710826	0.293518	-0.121075	KB-metabolic
TCC-PAN2	Pancreas	Carcinoma	0.259468	0.606437	0.257035	-1.73432	KB-metabolic
TE-10	Oesophagus	Carcinoma	0.167414	0.809778	-0.69024	1.40814	Glycolytic
TE-11	Oesophagus	Carcinoma	0.0739983	0.720073	-1.65152	0.0218299	Glycolytic
TE-14	Oesophagus	Carcinoma	0.237652	0.715037	0.0325355	-0.0559903	KB-metabolic
TE-15	Oesophagus	Carcinoma	0.121937	0.729552	-1.15821	0.168315	Glycolytic
TE-1	Oesophagus	Carcinoma	0.291477	0.699804	0.586411	-0.291402	KB-metabolic
TE 441.T	Soft Tissue	Rhabdomyosarcoma	0.152448	0.780816	-0.844237	0.960558	Glycolytic
TE-4	Oesophagus	Carcinoma	0.269194	0.76359	0.357112	0.694355	Mixed
TE-5	Oesophagus	Carcinoma	0.223584	0.578957	-0.11223	-2.159	Inactive
TE 617.T	Soft Tissue	Rhabdomyosarcoma	0.149453	0.552087	-0.875062	-2.57426	Inactive
TE-6	Oesophagus	Carcinoma	0.214283	0.700966	-0.207935	-0.273449	Inactive
TE-8	Oesophagus	Carcinoma	0.148723	0.723136	-0.882578	0.0691651	Glycolytic
TE-9	Oesophagus	Carcinoma	0.230517	0.63729	-0.0408868	-1.2575	Inactive
TEN	Endometrium	Carcinoma	0.260561	0.662374	0.268279	-0.869861	KB-metabolic
TF-1	Haematopoietic And Lymphoid Tissue	Haematopoietic Neoplasm	0.152588	0.708025	-0.842806	-0.164365	Inactive
TGBC11TKB	Stomach	Carcinoma	0.336768	0.800941	1.05247	1.27157	Mixed
THP-1	Haematopoietic And Lymphoid Tissue	Haematopoietic Neoplasm	0.28417	0.603101	0.511221	-1.78587	KB-metabolic
TM-31	Central Nervous System	Glioma	0.226022	0.820152	-0.087142	1.56848	Glycolytic
TO 175.T	Haematopoietic And Lymphoid Tissue	Lymphoid Neoplasm	0.254832	0.679576	0.209321	-0.604007	KB-metabolic
Toledo	Haematopoietic And Lymphoid Tissue	Lymphoid Neoplasm	0.259041	0.682179	0.252641	-0.563787	KB-metabolic
TOV-112D	Ovary	Carcinoma	0.246306	0.712456	0.121593	-0.0958888	KB-metabolic
TOV-21G	Ovary	Carcinoma	0.279985	0.793584	0.468162	1.15788	Mixed
TT2609-C02	Thyroid	Carcinoma	0.217373	0.762797	-0.176137	0.682091	Glycolytic
T.T	Oesophagus	Carcinoma	0.307406	0.695229	0.750326	-0.362111	KB-metabolic
TT	Thyroid	Carcinoma	0.185754	0.807091	-0.501512	1.36663	Glycolytic
TUHR10TKB	Kidney	Carcinoma	0.0920603	0.892633	-1.46565	2.6886	Glycolytic
TUHR14TKB	Kidney	Carcinoma	0.0500537	0.75406	-1.89791	0.547073	Glycolytic
TUHR4TKB	Kidney	Carcinoma	0.18532	0.843407	-0.505975	1.92786	Glycolytic
TYK-nu	Ovary	Carcinoma	0.0852749	0.683151	-1.53548	-0.54877	Inactive
U-138 MG	Central Nervous System	Glioma	0.261549	0.810622	0.278445	1.4212	Mixed
U-251 MG	Central Nervous System	Glioma	0.310815	0.773935	0.785411	0.854225	Mixed	21791085
U266B1	Haematopoietic And Lymphoid Tissue	Lymphoid Neoplasm	0.0881691	0.678318	-1.50569	-0.623458	Inactive
U-2 OS	Bone	Osteosarcoma	0.24444	0.695008	0.102383	-0.365524	KB-metabolic
U-87 MG	Central Nervous System	Glioma	0.21276	0.875353	-0.22361	2.42156	Glycolytic
U-937	Haematopoietic And Lymphoid Tissue	Lymphoid Neoplasm	0.29787	0.687968	0.652197	-0.474321	KB-metabolic
UACC-257	Skin	Malignant Melanoma	0.181995	0.768174	-0.540188	0.765185	Glycolytic
UACC-62	Skin	Malignant Melanoma	0.13249	0.773467	-1.04962	0.846985	Glycolytic
UACC-812	Breast	Carcinoma	0.276039	0.734248	0.42755	0.240894	Mixed
UACC-893	Breast	Carcinoma	0.270148	0.684367	0.366935	-0.529968	KB-metabolic
UM-UC-3	Urinary Tract	Carcinoma	0.108115	0.880886	-1.30044	2.50707	Glycolytic
UT-7	Haematopoietic And Lymphoid Tissue	Haematopoietic Neoplasm	0.110654	0.669815	-1.27432	-0.754864	Inactive
VCaP	Prostate	Carcinoma	0.30961	0.625241	0.773004	-1.44372	KB-metabolic
VM-CUB1	Urinary Tract	Carcinoma	0.291878	0.751615	0.590542	0.509289	Mixed
VMRC-RCW	Kidney	Carcinoma	0.0698401	0.802115	-1.69431	1.28973	Glycolytic
VMRC-RCZ	Kidney	Carcinoma	0.149066	0.791646	-0.879042	1.12793	Glycolytic
WM-115	Skin	Malignant Melanoma	0.237379	0.704131	0.0297288	-0.224535	KB-metabolic
WM1799	Skin	Malignant Melanoma	0.349347	0.772248	1.18192	0.828156	Mixed
WM-266-4	Skin	Malignant Melanoma	0.442832	0.753989	2.14391	0.545973	Mixed
WM-793	Skin	Malignant Melanoma	0.189085	0.707205	-0.467236	-0.177028	Inactive
WM-88	Skin	Malignant Melanoma	0.17363	0.763819	-0.62627	0.697887	Glycolytic
WM-983B	Skin	Malignant Melanoma	0.127825	0.774012	-1.09762	0.855409	Glycolytic
WSU-DLCL2	Haematopoietic And Lymphoid Tissue	Lymphoid Neoplasm	0.416018	0.776092	1.86798	0.88756	Mixed
YAPC	Pancreas	Carcinoma	0.243016	0.68395	0.0877362	-0.536414	KB-metabolic
YD-10B	Upper Aerodigestive Tract	Carcinoma	0.189856	0.779879	-0.459303	0.946083	Glycolytic
YD-15	Salivary Gland	Carcinoma	0.278517	0.74669	0.453055	0.433179	Mixed
YD-38	Upper Aerodigestive Tract	Carcinoma	0.141776	0.725681	-0.954058	0.108493	Glycolytic
YD-8	Upper Aerodigestive Tract	Carcinoma	0.178551	0.746354	-0.575637	0.427977	Glycolytic
YH-13	Central Nervous System	Glioma	0.289315	0.640244	0.564168	-1.21185	KB-metabolic
YKG1	Central Nervous System	Glioma	0.296259	0.708192	0.635625	-0.161774	KB-metabolic
YMB-1	Breast	Carcinoma	0.347731	0.698505	1.16529	-0.311476	KB-metabolic
ZR-75-1	Breast	Carcinoma	0.292861	0.680672	0.60066	-0.587069	KB-metabolic
ZR-75-30	Breast	Carcinoma	0.450224	0.684724	2.21998	-0.524453	KB-metabolic
